# Supplementary material for: Identification and Comparative Analysis of Cadmium Tolerance-Associated miRNAs and Their Targets in Two Soybean Genotypes
Source: PLoS One. 2013 Dec 10;8(12):e81471. doi: 10.1371/journal.pone.0081471 (PMC3867309; doi:10.1371/journal.pone.0081471)
Supplement: Table S5 — Predicted targets of miRNAs identified by degradome sequencing in soybean root. (XLSX) [file pone.0081471.s007.xlsx]

## Sheet: sheet
	Table S5. Predicted targets of miRNAs identified by degradome sequencing in soybean root.
Index	#SmallRNA	Target	AlignmentScore	AlignmentRange	CleavageSite	Category	P-value	Raw_reads	Rep_Norm_reads	Target Annotation
1	ahy-miR156a	Glyma18g00890.1	0	239-258	249	0	0.0819788	4	4
2	ahy-miR156a	Glyma05g00200.1	0	1192-1211	1202	0	0.0819788	6	3	Squamosa promoter-binding protein-like (SBP domain) transcription factor family protein
3	ahy-miR156a	Glyma11g36980.1	0	1213-1232	1223	0	0.0819788	19	19	squamosa promoter binding protein-like 2
4	ahy-miR156a	Glyma02g13370.1	0	1209-1228	1219	0	0.0819788	6	6	Squamosa promoter-binding protein-like (SBP domain) transcription factor family protein
5	ahy-miR156a	Glyma17g08840.1	0	1001-1020	1011	0	0.0819788	6	3	Squamosa promoter-binding protein-like (SBP domain) transcription factor family protein
6	ahy-miR156b-5p	Glyma16g05900.1	0	315-335	326	0	0.00945885	23	11.5
7	ahy-miR156b-5p	Glyma19g26390.1	0	1461-1481	1472	0	0.00945885	23	11.5	Squamosa promoter-binding protein-like (SBP domain) transcription factor family protein
8	gma-miR156b	Glyma05g00200.1	0	1191-1211	1202	0	0.046408	6	3	Squamosa promoter-binding protein-like (SBP domain) transcription factor family protein
9	gma-miR156b	Glyma02g13370.1	0	1208-1228	1219	0	0.046408	6	6	Squamosa promoter-binding protein-like (SBP domain) transcription factor family protein
10	gma-miR156b	Glyma17g08840.1	0	1000-1020	1011	0	0.046408	6	3	Squamosa promoter-binding protein-like (SBP domain) transcription factor family protein
11	gma-miR159b-3p	Glyma20g11040.1	0	907-927	918	0	0.0188282	9	4.5	myb domain protein 33
12	gma-miR159b-3p	Glyma13g04030.1	0	752-772	763	0	0.0188282	9	4.5	myb domain protein 33
13	gma-miR159b-3p	Glyma15g35860.1	0	926-946	937	0	0.0188282	7	3.5	myb domain protein 33
14	gma-miR159b-3p	Glyma13g25720.1	0	827-847	838	0	0.0188282	7	3.5	myb domain protein 33
15	gma-miR160	Glyma19g36570.1	0	641-661	652	0	0.00474066	147	144.75	auxin response factor 16
16	gma-miR160b	Glyma10g35480.1	0	730-749	740	0	0.0234796	107	54.95	auxin response factor 16
17	gma-miR160b	Glyma20g32040.1	0	1303-1322	1313	0	0.0234796	101	50.5	auxin response factor 16
18	gma-miR160b	Glyma19g36570.1	0	642-661	652	0	0.0234796	147	144.75	auxin response factor 16
19	gma-miR160b	Glyma13g40030.1	0	1267-1286	1277	0	0.0234796	153	76.2	auxin response factor 10
20	gma-miR160b	Glyma12g29720.1	0	1616-1635	1626	0	0.0234796	156	78.45	auxin response factor 16
21	gma-miR4413b	Glyma07g11290.1	0	789-808	799	0	0.00945885	6	2.33333	Pentatricopeptide repeat (PPR) superfamily protein
22	gma-miR4413b	Glyma07g11410.1	0	951-970	961	0	0.00945885	6	2.33333	Pentatricopeptide repeat (PPR) superfamily protein
23	mtr-miR172	Glyma13g40470.3	0	583-603	594	0	0.0373019	49	9.75	related to AP2.7
24	mtr-miR172	Glyma13g40470.2	0	950-970	961	0	0.0373019	49	9.75	target of early activation tagged (EAT) 2
25	mtr-miR172	Glyma15g04930.1	0	1268-1288	1279	0	0.0373019	69	13.75	related to AP2.7
26	mtr-miR172	Glyma12g07800.2	0	1749-1769	1760	0	0.0373019	65	12.75	related to AP2.7
27	mtr-miR172	Glyma12g07800.1	0	1752-1772	1763	0	0.0373019	65	12.75	related to AP2.7
28	mtr-miR172	Glyma11g15650.3	0	1758-1778	1769	0	0.0373019	38	8.25	related to AP2.7
29	mtr-miR172	Glyma11g15650.1	0	1800-1820	1811	0	0.0373019	38	8.25	related to AP2.7
30	mtr-miR172	Glyma13g40470.1	0	1787-1807	1798	0	0.0373019	49	9.75	related to AP2.7
31	PN-miR159c_R-3	Glyma20g11040.1	0	910-927	918	0	0.0188282	9	4.5	myb domain protein 33
32	PN-miR159c_R-3	Glyma13g04030.1	0	755-772	763	0	0.0188282	9	4.5	myb domain protein 33
33	PN-miR159c_R-3	Glyma15g35860.1	0	929-946	937	0	0.0188282	7	3.5	myb domain protein 33
34	PN-miR159c_R-3	Glyma13g25720.1	0	830-847	838	0	0.0188282	7	3.5	myb domain protein 33
35	PN-miR160c_1ss15AC	Glyma14g33730.1	0	1173-1193	1184	0	0.028109	74	69.5	auxin response factor 17
36	PN-miR160c_1ss15AC	Glyma13g02410.1	0	1269-1289	1280	0	0.028109	214	209.5	auxin response factor 17
37	PN-miR160c_1ss15AC	Glyma04g43350.1	0	1326-1346	1337	0	0.028109	194	194	auxin response factor 17
38	PN-miR160c_1ss15AC	Glyma10g06080.1	0	1344-1364	1355	0	0.028109	63	20.75	auxin response factor 16
39	PN-miR160c_1ss15AC	Glyma13g20370.1	0	1659-1679	1670	0	0.028109	63	20.75	auxin response factor 16
40	PN-miR160c_1ss15AC	Glyma13g20370.2	0	1687-1707	1698	0	0.028109	63	20.75	auxin response factor 16
41	PN-miR4413_L+1	Glyma07g11410.1	0	950-970	961	0	0.00474066	6	2.33333	Pentatricopeptide repeat (PPR) superfamily protein
42	gma-miR159c	Glyma20g11040.1	0.5	907-927	918	0	0.0175841	9	4.5	myb domain protein 33
43	gma-miR159c	Glyma13g04030.1	0.5	752-772	763	0	0.0175841	9	4.5	myb domain protein 33
44	gma-miR159c	Glyma15g35860.1	0.5	926-946	937	0	0.0175841	7	3.5	myb domain protein 33
45	gma-miR159c	Glyma13g25720.1	0.5	827-847	838	0	0.0175841	7	3.5	myb domain protein 33
46	gma-miR160	Glyma14g33730.1	0.5	1173-1193	1184	0	0.0262599	74	69.5	auxin response factor 17
47	gma-miR160	Glyma13g02410.1	0.5	1269-1289	1280	0	0.0262599	214	209.5	auxin response factor 17
48	gma-miR160	Glyma04g43350.1	0.5	1326-1346	1337	0	0.0262599	194	194	auxin response factor 17
49	gma-miR160	Glyma10g06080.1	0.5	1344-1364	1355	0	0.0262599	63	20.75	auxin response factor 16
50	gma-miR160	Glyma13g20370.1	0.5	1659-1679	1670	0	0.0262599	63	20.75	auxin response factor 16
51	gma-miR160	Glyma13g20370.2	0.5	1687-1707	1698	0	0.0262599	63	20.75	auxin response factor 16
52	gma-miR160b	Glyma14g33730.1	0.5	1174-1193	1184	0	0.0262599	74	69.5	auxin response factor 17
53	gma-miR160b	Glyma13g02410.1	0.5	1270-1289	1280	0	0.0262599	214	209.5	auxin response factor 17
54	gma-miR160b	Glyma04g43350.1	0.5	1327-1346	1337	0	0.0262599	194	194	auxin response factor 17
55	gma-miR160b	Glyma10g06080.1	0.5	1345-1364	1355	0	0.0262599	63	20.75	auxin response factor 16
56	gma-miR160b	Glyma13g20370.1	0.5	1660-1679	1670	0	0.0262599	63	20.75	auxin response factor 16
57	gma-miR160b	Glyma13g20370.2	0.5	1688-1707	1698	0	0.0262599	63	20.75	auxin response factor 16
58	gma-miR397a	Glyma06g43700.1	0.5	587-607	598	0	0.0175841	8	1.66667	Laccase/Diphenol oxidase family protein
59	gma-miR397a	Glyma18g07240.1	0.5	636-656	647	0	0.0175841	12	2.5	Laccase/Diphenol oxidase family protein
60	gma-miR397a	Glyma18g42520.1	0.5	669-689	680	0	0.0175841	12	2.5	Laccase/Diphenol oxidase family protein
61	mtr-miR156g	Glyma16g05900.1	0.5	315-335	326	0	0.00883105	23	11.5
62	mtr-miR156g	Glyma19g26390.1	0.5	1461-1481	1472	0	0.00883105	23	11.5	Squamosa promoter-binding protein-like (SBP domain) transcription factor family protein
63	PN-miR4413_L+1	Glyma07g11290.1	0.5	788-808	799	0	0.00442532	6	2.33333	Pentatricopeptide repeat (PPR) superfamily protein
64	ahy-miR160-5p	Glyma14g33730.1	1	1173-1193	1184	0	0.0284168	74	69.5	auxin response factor 17
65	ahy-miR160-5p	Glyma19g36570.1	1	641-661	652	0	0.0284168	147	144.75	auxin response factor 16
66	ahy-miR160-5p	Glyma13g02410.1	1	1269-1289	1280	0	0.0284168	214	209.5	auxin response factor 17
67	ahy-miR160-5p	Glyma04g43350.1	1	1326-1346	1337	0	0.0284168	194	194	auxin response factor 17
68	ahy-miR160-5p	Glyma10g06080.1	1	1344-1364	1355	0	0.0284168	63	20.75	auxin response factor 16
69	ahy-miR160-5p	Glyma13g20370.1	1	1659-1679	1670	0	0.0284168	63	20.75	auxin response factor 16
70	ahy-miR160-5p	Glyma13g20370.2	1	1687-1707	1698	0	0.0284168	63	20.75	auxin response factor 16
71	Gma-m001-5p	Glyma16g05900.1	1	315-335	326	0	0.00820285	23	11.5
72	Gma-m001-5p	Glyma19g26390.1	1	1461-1481	1472	0	0.00820285	23	11.5	Squamosa promoter-binding protein-like (SBP domain) transcription factor family protein
73	Gma-m022-3p	Glyma06g43700.1	1	587-607	598	0	0.0163384	8	1.66667	Laccase/Diphenol oxidase family protein
74	Gma-m022-3p	Glyma18g07240.1	1	636-656	647	0	0.0163384	12	2.5	Laccase/Diphenol oxidase family protein
75	Gma-m022-3p	Glyma18g42520.1	1	669-689	680	0	0.0163384	12	2.5	Laccase/Diphenol oxidase family protein
76	gma-miR1514a	Glyma07g05360.2	1	762-782	773	0	0.0284168	27	13.5	NAC transcription factor-like 9
77	gma-miR1514a	Glyma07g05370.1	1	821-841	832	0	0.0284168	18	16.4	NAC transcription factor-like 9
78	gma-miR1514a	Glyma16g01930.2	1	451-471	462	0	0.0284168	36	8.9
79	gma-miR1514a	Glyma07g05360.1	1	762-782	773	0	0.0284168	27	13.5	NAC transcription factor-like 9
80	gma-miR1514a	Glyma16g01930.1	1	731-751	742	0	0.0284168	36	8.9	NAC transcription factor-like 9
81	gma-miR156a	Glyma18g00890.1	1	239-258	249	0	0.0714492	4	4
82	gma-miR156a	Glyma05g00200.1	1	1192-1211	1202	0	0.0714492	6	3	Squamosa promoter-binding protein-like (SBP domain) transcription factor family protein
83	gma-miR156a	Glyma11g36980.1	1	1213-1232	1223	0	0.0714492	19	19	squamosa promoter binding protein-like 2
84	gma-miR156a	Glyma02g13370.1	1	1209-1228	1219	0	0.0714492	6	6	Squamosa promoter-binding protein-like (SBP domain) transcription factor family protein
85	gma-miR156a	Glyma17g08840.1	1	1001-1020	1011	0	0.0714492	6	3	Squamosa promoter-binding protein-like (SBP domain) transcription factor family protein
86	gma-miR156b	Glyma18g00890.1	1	238-258	249	0	0.0324099	4	4
87	gma-miR156b	Glyma11g36980.1	1	1212-1232	1223	0	0.0324099	19	19	squamosa promoter binding protein-like 2
88	gma-miR160	Glyma10g35480.1	1	729-749	740	0	0.0163384	107	54.95	auxin response factor 16
89	gma-miR160	Glyma20g32040.1	1	1302-1322	1313	0	0.0163384	101	50.5	auxin response factor 16
90	gma-miR160	Glyma13g40030.1	1	1266-1286	1277	0	0.0163384	153	76.2	auxin response factor 10
91	gma-miR160	Glyma12g29720.1	1	1615-1635	1626	0	0.0163384	156	78.45	auxin response factor 16
92	gma-miR160b	Glyma12g08110.1	1	1491-1510	1501	0	0.00820285	43	20.95	auxin response factor 10
93	gma-miR160b	Glyma11g20490.1	1	1500-1519	1510	0	0.00820285	43	20.95	auxin response factor 10
94	gma-miR164b	Glyma08g18470.1	1	721-740	731	0	0.00820285	177	88.5	NAC domain containing protein 1
95	gma-miR164b	Glyma15g40510.1	1	720-739	730	0	0.00820285	177	88.5	NAC domain containing protein 1
96	gma-miR171k-3p	Glyma01g33270.1	1	1188-1208	1199	0	0.00820285	159	80.5	GRAS family transcription factor
97	gma-miR171k-3p	Glyma03g03760.1	1	1717-1737	1728	0	0.00820285	159	80.5	GRAS family transcription factor
98	gma-miR172c	Glyma03g33470.1	1	1232-1252	1243	0	0.0203811	9	4.5	related to AP2.7
99	gma-miR172c	Glyma19g36200.1	1	1436-1456	1447	0	0.0203811	9	4.5	related to AP2.7
100	gma-miR172f	Glyma13g40470.3	1	584-603	594	0	0.0324099	49	9.75	related to AP2.7
101	gma-miR172f	Glyma13g40470.2	1	951-970	961	0	0.0324099	49	9.75	target of early activation tagged (EAT) 2
102	gma-miR172f	Glyma15g04930.1	1	1269-1288	1279	0	0.0324099	69	13.75	related to AP2.7
103	gma-miR172f	Glyma12g07800.2	1	1750-1769	1760	0	0.0324099	65	12.75	related to AP2.7
104	gma-miR172f	Glyma12g07800.1	1	1753-1772	1763	0	0.0324099	65	12.75	related to AP2.7
105	gma-miR172f	Glyma11g15650.3	1	1759-1778	1769	0	0.0324099	38	8.25	related to AP2.7
106	gma-miR172f	Glyma11g15650.1	1	1801-1820	1811	0	0.0324099	38	8.25	related to AP2.7
107	gma-miR172f	Glyma13g40470.1	1	1788-1807	1798	0	0.0324099	49	9.75	related to AP2.7
108	gma-miR393	Glyma19g39420.1	1	1741-1760	1751	0	0.0163384	280	93.75	F-box/RNI-like superfamily protein
109	gma-miR393	Glyma03g36770.1	1	1740-1759	1750	0	0.0163384	70	23.75	F-box/RNI-like superfamily protein
110	gma-miR393	Glyma02g17170.1	1	1731-1750	1741	0	0.0163384	265	86.25	F-box/RNI-like superfamily protein
111	gma-miR393	Glyma10g02630.1	1	2156-2175	2166	0	0.0163384	265	86.25	F-box/RNI-like superfamily protein
112	gma-miR397a	Glyma03g15800.2	1	669-689	680	0	0.0163384	4	1.33333	laccase 7
113	gma-miR397a	Glyma03g15800.1	1	720-740	731	0	0.0163384	4	1.33333	laccase 7
114	gma-miR4413b	Glyma16g31950.2	1	1160-1179	1170	0	0.0203811	13	1.85714	Pentatricopeptide repeat (PPR) superfamily protein
115	gma-miR5767	Glyma02g04720.1	1	247-267	258	0	0.00410987	17	17	F-box family protein
116	mtr-miR164d	Glyma08g18470.1	1	720-740	731	0	0.00820285	177	88.5	NAC domain containing protein 1
117	mtr-miR164d	Glyma15g40510.1	1	719-739	730	0	0.00820285	177	88.5	NAC domain containing protein 1
118	mtr-miR172	Glyma03g33470.1	1	1232-1252	1243	0	0.0203811	9	4.5	related to AP2.7
119	mtr-miR172	Glyma19g36200.1	1	1436-1456	1447	0	0.0203811	9	4.5	related to AP2.7
120	PN-miR160c_1ss15AC	Glyma19g36570.1	1	641-661	652	0	0.00410987	147	144.75	auxin response factor 16
121	Vun101791_746_100	Glyma05g28050.1	1	1107-1127	1118	0	0.0244073	12	2.16667	Galactose oxidase/kelch repeat superfamily protein
122	Vun101791_746_100	Glyma18g00870.2	1	1187-1207	1198	0	0.0244073	11	1.83333	Galactose oxidase/kelch repeat superfamily protein
123	Vun101791_746_100	Glyma08g11030.1	1	1162-1182	1173	0	0.0244073	12	2.16667	Galactose oxidase/kelch repeat superfamily protein
124	Vun101791_746_100	Glyma08g11030.2	1	1162-1182	1173	0	0.0244073	12	2.16667	Galactose oxidase/kelch repeat superfamily protein
125	Vun278580_192_200	Glyma20g11040.1	1	907-927	918	0	0.0163384	9	4.5	myb domain protein 33
126	Vun278580_192_200	Glyma13g04030.1	1	752-772	763	0	0.0163384	9	4.5	myb domain protein 33
127	Vun278580_192_200	Glyma15g35860.1	1	926-946	937	0	0.0163384	7	3.5	myb domain protein 33
128	Vun278580_192_200	Glyma13g25720.1	1	827-847	838	0	0.0163384	7	3.5	myb domain protein 33
129	ahy-miR408-3p	Glyma06g12680.1	1.5	41054	16	0	0.00757426	82	69.5	plantacyanin
130	ahy-miR408-3p	Glyma04g42120.1	1.5	41086	17	0	0.00757426	25	12.5	plantacyanin
131	Gma-m022-3p	Glyma03g15800.2	1.5	669-689	680	0	0.0150912	4	1.33333	laccase 7
132	Gma-m022-3p	Glyma03g15800.1	1.5	720-740	731	0	0.0150912	4	1.33333	laccase 7
133	gma-miR1509a	Glyma18g03980.2	1.5	2143-2164	2155	0	0.00379433	2	2	Protein of unknown function (DUF1644)
134	gma-miR156r	Glyma16g05900.1	1.5	315-335	326	0	0.00757426	23	11.5
135	gma-miR156r	Glyma19g26390.1	1.5	1461-1481	1472	0	0.00757426	23	11.5	Squamosa promoter-binding protein-like (SBP domain) transcription factor family protein
136	gma-miR164b	Glyma06g21020.1	1.5	731-750	741	0	0.0113399	12	11.5	NAC domain containing protein 100
137	gma-miR164b	Glyma17g10970.1	1.5	785-804	795	0	0.0113399	32	16	NAC domain containing protein 100
138	gma-miR164b	Glyma05g00930.1	1.5	741-760	751	0	0.0113399	32	16	NAC domain containing protein 100
139	gma-miR166j-3p	Glyma07g01940.2	1.5	16-36	27	0	0.0262599	120	12.4	Homeobox-leucine zipper family protein / lipid-binding START domain-containing protein
140	gma-miR166j-3p	Glyma07g01940.3	1.5	908-928	919	0	0.0262599	116	12	Homeobox-leucine zipper family protein / lipid-binding START domain-containing protein
141	gma-miR166j-3p	Glyma07g01950.1	1.5	607-627	618	0	0.0262599	118	12.2	Homeobox-leucine zipper family protein / lipid-binding START domain-containing protein
142	gma-miR166j-3p	Glyma08g21620.1	1.5	778-798	789	0	0.0262599	117	12.1	Homeobox-leucine zipper family protein / lipid-binding START domain-containing protein
143	gma-miR166j-3p	Glyma08g21610.1	1.5	887-907	898	0	0.0262599	115	11.9	Homeobox-leucine zipper family protein / lipid-binding START domain-containing protein
144	gma-miR166j-3p	Glyma07g01940.1	1.5	908-928	919	0	0.0262599	118	12.2	Homeobox-leucine zipper family protein / lipid-binding START domain-containing protein
145	gma-miR166j-3p	Glyma08g21620.2	1.5	778-798	789	0	0.0262599	116	12	Homeobox-leucine zipper family protein / lipid-binding START domain-containing protein
146	gma-miR166p	Glyma07g01940.2	1.5	17-36	27	0	0.0262599	120	12.4	Homeobox-leucine zipper family protein / lipid-binding START domain-containing protein
147	gma-miR166p	Glyma07g01940.3	1.5	909-928	919	0	0.0262599	116	12	Homeobox-leucine zipper family protein / lipid-binding START domain-containing protein
148	gma-miR166p	Glyma07g01950.1	1.5	608-627	618	0	0.0262599	118	12.2	Homeobox-leucine zipper family protein / lipid-binding START domain-containing protein
149	gma-miR166p	Glyma08g21620.1	1.5	779-798	789	0	0.0262599	117	12.1	Homeobox-leucine zipper family protein / lipid-binding START domain-containing protein
150	gma-miR166p	Glyma08g21610.1	1.5	888-907	898	0	0.0262599	115	11.9	Homeobox-leucine zipper family protein / lipid-binding START domain-containing protein
151	gma-miR166p	Glyma07g01940.1	1.5	909-928	919	0	0.0262599	118	12.2	Homeobox-leucine zipper family protein / lipid-binding START domain-containing protein
152	gma-miR166p	Glyma08g21620.2	1.5	779-798	789	0	0.0262599	116	12	Homeobox-leucine zipper family protein / lipid-binding START domain-containing protein
153	gma-miR172c	Glyma13g40470.3	1.5	583-603	594	0	0.0299546	49	9.75	related to AP2.7
154	gma-miR172c	Glyma13g40470.2	1.5	950-970	961	0	0.0299546	49	9.75	target of early activation tagged (EAT) 2
155	gma-miR172c	Glyma15g04930.1	1.5	1268-1288	1279	0	0.0299546	69	13.75	related to AP2.7
156	gma-miR172c	Glyma12g07800.2	1.5	1749-1769	1760	0	0.0299546	65	12.75	related to AP2.7
157	gma-miR172c	Glyma12g07800.1	1.5	1752-1772	1763	0	0.0299546	65	12.75	related to AP2.7
158	gma-miR172c	Glyma11g15650.3	1.5	1758-1778	1769	0	0.0299546	38	8.25	related to AP2.7
159	gma-miR172c	Glyma11g15650.1	1.5	1800-1820	1811	0	0.0299546	38	8.25	related to AP2.7
160	gma-miR172c	Glyma13g40470.1	1.5	1787-1807	1798	0	0.0299546	49	9.75	related to AP2.7
161	gma-miR172d	Glyma12g07800.2	1.5	1746-1769	1760	0	0.0150912	65	12.75	related to AP2.7
162	gma-miR172d	Glyma12g07800.1	1.5	1749-1772	1763	0	0.0150912	65	12.75	related to AP2.7
163	gma-miR172d	Glyma11g15650.3	1.5	1755-1778	1769	0	0.0150912	38	8.25	related to AP2.7
164	gma-miR172d	Glyma11g15650.1	1.5	1797-1820	1811	0	0.0150912	38	8.25	related to AP2.7
165	gma-miR172k	Glyma02g09600.1	1.5	1458-1478	1469	0	0.00379433	101	101	related to AP2.7
166	gma-miR408	Glyma03g26060.2	1.5	440-459	450	0	0.0188282	14	7	Cupredoxin superfamily protein
167	gma-miR530	Glyma01g44490.1	1.5	383-402	393	0	0.00379433	7	7	zinc knuckle (CCHC-type) family protein
168	gma-miR530b	Glyma01g44490.1	1.5	382-402	393	0	0.00379433	7	7	zinc knuckle (CCHC-type) family protein
169	gma-miR5674	Glyma09g30740.1	1.5	605-625	616	0	0.0188282	12	2.56667	Pentatricopeptide repeat (PPR) superfamily protein
170	gma-miR5674	Glyma09g30680.1	1.5	449-469	460	0	0.0188282	12	2.56667	ATP binding;nucleic acid binding;helicases
171	PN-miR4413_L+1	Glyma16g31950.2	1.5	1159-1179	1170	0	0.0113399	13	1.85714	Pentatricopeptide repeat (PPR) superfamily protein
172	Wgs106389_241_120	Glyma01g18100.1	1.5	765-785	776	0	0.00379433	257	128.5	GRAS family transcription factor
173	Wgs45118_98_100	Glyma19g25770.1	1.5	63-83	74	0	0.00757426	135	68	Galactose oxidase/kelch repeat superfamily protein
174	Wgs45118_98_100	Glyma16g06160.1	1.5	432-452	443	0	0.00757426	138	71	Galactose oxidase/kelch repeat superfamily protein
175	aau-miR162	Glyma19g45060.2	2	3043-3064	3054	0	0.0138423	26	6.5	dicer-like 1
176	aau-miR162	Glyma03g42290.1	2	3076-3097	3087	0	0.0138423	26	6.5	dicer-like 1
177	aau-miR162	Glyma19g45060.1	2	3043-3064	3054	0	0.0138423	26	6.5	dicer-like 1
178	aau-miR162	Glyma03g42290.2	2	3076-3097	3087	0	0.0138423	26	6.5	dicer-like 1
179	ahy-miR156c	Glyma16g05900.1	2	315-335	326	0	0.0103998	23	11.5
180	ahy-miR156c	Glyma19g26390.1	2	1461-1481	1472	0	0.0103998	23	11.5	Squamosa promoter-binding protein-like (SBP domain) transcription factor family protein
181	ahy-miR160-5p	Glyma10g35480.1	2	729-749	740	0	0.0138423	107	54.95	auxin response factor 16
182	ahy-miR160-5p	Glyma20g32040.1	2	1302-1322	1313	0	0.0138423	101	50.5	auxin response factor 16
183	ahy-miR160-5p	Glyma13g40030.1	2	1266-1286	1277	0	0.0138423	153	76.2	auxin response factor 10
184	ahy-miR160-5p	Glyma12g29720.1	2	1615-1635	1626	0	0.0138423	156	78.45	auxin response factor 16
185	ahy-miR398	Glyma06g19680.1	2	803-821	812	0	0.00347869	6	6	GATA type zinc finger transcription factor family protein
186	Gma-m024-5p	Glyma18g00890.1	2	238-258	249	0	0.0607988	4	4
187	Gma-m024-5p	Glyma05g00200.1	2	1191-1211	1202	0	0.0607988	6	3	Squamosa promoter-binding protein-like (SBP domain) transcription factor family protein
188	Gma-m024-5p	Glyma11g36980.1	2	1212-1232	1223	0	0.0607988	19	19	squamosa promoter binding protein-like 2
189	Gma-m024-5p	Glyma02g13370.1	2	1208-1228	1219	0	0.0607988	6	6	Squamosa promoter-binding protein-like (SBP domain) transcription factor family protein
190	Gma-m024-5p	Glyma17g08840.1	2	1000-1020	1011	0	0.0607988	6	3	Squamosa promoter-binding protein-like (SBP domain) transcription factor family protein
191	gma-miR1509b	Glyma18g03980.2	2	2144-2164	2155	0	0.00347869	2	2	Protein of unknown function (DUF1644)
192	gma-miR1510b-3p	Glyma04g39740.1	2	830-850	841	0	0.0103998	14	14	Disease resistance protein (TIR-NBS-LRR class) family
193	gma-miR1510b-3p	Glyma06g36310.1	2	454-474	465	0	0.0103998	3	3	Disease resistance protein (TIR-NBS-LRR class) family
194	gma-miR1514b	Glyma07g05360.2	2	762-782	773	0	0.027493	27	13.5	NAC transcription factor-like 9
195	gma-miR1514b	Glyma07g05370.1	2	821-841	832	0	0.027493	18	16.4	NAC transcription factor-like 9
196	gma-miR1514b	Glyma16g01930.2	2	451-471	462	0	0.027493	36	8.9
197	gma-miR1514b	Glyma07g05360.1	2	762-782	773	0	0.027493	27	13.5	NAC transcription factor-like 9
198	gma-miR1514b	Glyma16g01930.1	2	731-751	742	0	0.027493	36	8.9	NAC transcription factor-like 9
199	gma-miR156f	Glyma16g05900.1	2	314-335	326	0	0.027493	23	11.5
200	gma-miR156f	Glyma19g26390.1	2	1460-1481	1472	0	0.027493	23	11.5	Squamosa promoter-binding protein-like (SBP domain) transcription factor family protein
201	gma-miR160	Glyma12g08110.1	2	1490-1510	1501	0	0.00694527	43	20.95	auxin response factor 10
202	gma-miR160	Glyma11g20490.1	2	1499-1519	1510	0	0.00694527	43	20.95	auxin response factor 10
203	gma-miR162	Glyma19g45060.2	2	3044-3064	3054	0	0.0138423	26	6.5	dicer-like 1
204	gma-miR162	Glyma03g42290.1	2	3077-3097	3087	0	0.0138423	26	6.5	dicer-like 1
205	gma-miR162	Glyma19g45060.1	2	3044-3064	3054	0	0.0138423	26	6.5	dicer-like 1
206	gma-miR162	Glyma03g42290.2	2	3077-3097	3087	0	0.0138423	26	6.5	dicer-like 1
207	gma-miR164	Glyma08g18470.1	2	720-740	731	0	0.00694527	177	88.5	NAC domain containing protein 1
208	gma-miR164	Glyma15g40510.1	2	719-739	730	0	0.00694527	177	88.5	NAC domain containing protein 1
209	gma-miR166j-3p	Glyma04g09000.1	2	82-102	93	0	0.0138423	118	12.2	homeobox gene 8
210	gma-miR166j-3p	Glyma06g09100.1	2	556-576	567	0	0.0138423	118	12.2	homeobox gene 8
211	gma-miR166j-3p	Glyma11g20520.1	2	594-614	605	0	0.0138423	62	31	Homeobox-leucine zipper family protein / lipid-binding START domain-containing protein
212	gma-miR166j-3p	Glyma12g08080.1	2	1228-1248	1239	0	0.0138423	62	31	Homeobox-leucine zipper family protein / lipid-binding START domain-containing protein
213	gma-miR166p	Glyma04g09000.1	2	83-102	93	0	0.030876	118	12.2	homeobox gene 8
214	gma-miR166p	Glyma06g09100.1	2	557-576	567	0	0.030876	118	12.2	homeobox gene 8
215	gma-miR166p	Glyma15g13640.1	2	558-577	568	0	0.030876	100	14.9	Homeobox-leucine zipper family protein / lipid-binding START domain-containing protein
216	gma-miR166p	Glyma08g13110.1	2	561-580	571	0	0.030876	95	17.25	Homeobox-leucine zipper family protein / lipid-binding START domain-containing protein
217	gma-miR166p	Glyma09g02750.1	2	558-577	568	0	0.030876	91	16.85	Homeobox-leucine zipper family protein / lipid-binding START domain-containing protein
218	gma-miR166p	Glyma11g20520.1	2	595-614	605	0	0.030876	62	31	Homeobox-leucine zipper family protein / lipid-binding START domain-containing protein
219	gma-miR166p	Glyma08g13110.2	2	561-580	571	0	0.030876	93	17.05	Homeobox-leucine zipper family protein / lipid-binding START domain-containing protein
220	gma-miR166p	Glyma05g30000.1	2	1031-1050	1041	0	0.030876	75	13.75	Homeobox-leucine zipper family protein / lipid-binding START domain-containing protein
221	gma-miR166p	Glyma12g08080.1	2	1229-1248	1239	0	0.030876	62	31	Homeobox-leucine zipper family protein / lipid-binding START domain-containing protein
222	gma-miR167a	Glyma15g00770.2	2	1353-1372	1363	0	0.00694527	14	7	zinc finger (C3HC4-type RING finger) family protein
223	gma-miR167a	Glyma15g00770.1	2	1805-1824	1815	0	0.00694527	14	7	zinc finger (C3HC4-type RING finger) family protein
224	gma-miR169c	Glyma09g07960.1	2	919-940	931	0	0.0138423	3	0.75	nuclear factor Y, subunit A3
225	gma-miR169c	Glyma09g07960.2	2	973-994	985	0	0.0138423	3	0.75	nuclear factor Y, subunit A3
226	gma-miR169c	Glyma09g07960.3	2	1143-1164	1155	0	0.0138423	3	0.75	nuclear factor Y, subunit A3
227	gma-miR169t	Glyma19g38800.1	2	1343-1363	1354	0	0.0172728	13	3.25	nuclear factor Y, subunit A10
228	gma-miR169v	Glyma09g07960.1	2	922-940	931	0	0.0705663	3	0.75	nuclear factor Y, subunit A3
229	gma-miR169v	Glyma09g07960.2	2	976-994	985	0	0.0705663	3	0.75	nuclear factor Y, subunit A3
230	gma-miR169v	Glyma09g07960.3	2	1146-1164	1155	0	0.0705663	3	0.75	nuclear factor Y, subunit A3
231	gma-miR169v	Glyma02g35190.1	2	1303-1321	1312	0	0.0705663	3	3	nuclear factor Y, subunit A10
232	gma-miR171b-3p	Glyma06g11610.1	2	194-214	205	0	0.00694527	5	5	GRAS family transcription factor
233	gma-miR171c-3p	Glyma01g18100.1	2	765-785	776	0	0.00347869	257	128.5	GRAS family transcription factor
234	gma-miR171i-3p	Glyma11g17490.1	2	1134-1154	1145	0	0.00347869	257	128.5	GRAS family transcription factor
235	gma-miR171k-3p	Glyma01g18100.1	2	765-785	776	0	0.00694527	257	128.5	GRAS family transcription factor
236	gma-miR171k-3p	Glyma11g17490.1	2	1134-1154	1145	0	0.00694527	257	128.5	GRAS family transcription factor
237	gma-miR172a	Glyma13g40470.3	2	583-603	594	0	0.030876	49	9.75	related to AP2.7
238	gma-miR172a	Glyma13g40470.2	2	950-970	961	0	0.030876	49	9.75	target of early activation tagged (EAT) 2
239	gma-miR172a	Glyma15g04930.1	2	1268-1288	1279	0	0.030876	69	13.75	related to AP2.7
240	gma-miR172a	Glyma02g09600.1	2	1458-1478	1469	0	0.030876	101	101	related to AP2.7
241	gma-miR172a	Glyma12g07800.2	2	1749-1769	1760	0	0.030876	65	12.75	related to AP2.7
242	gma-miR172a	Glyma12g07800.1	2	1752-1772	1763	0	0.030876	65	12.75	related to AP2.7
243	gma-miR172a	Glyma11g15650.3	2	1758-1778	1769	0	0.030876	38	8.25	related to AP2.7
244	gma-miR172a	Glyma11g15650.1	2	1800-1820	1811	0	0.030876	38	8.25	related to AP2.7
245	gma-miR172a	Glyma13g40470.1	2	1787-1807	1798	0	0.030876	49	9.75	related to AP2.7
246	gma-miR172d	Glyma03g33470.1	2	1229-1252	1243	0	0.0172728	9	4.5	related to AP2.7
247	gma-miR172d	Glyma19g36200.1	2	1433-1456	1447	0	0.0172728	9	4.5	related to AP2.7
248	gma-miR172f	Glyma02g09600.1	2	1459-1478	1469	0	0.0206914	101	101	related to AP2.7
249	gma-miR172f	Glyma03g33470.1	2	1233-1252	1243	0	0.0206914	9	4.5	related to AP2.7
250	gma-miR172f	Glyma19g36200.1	2	1437-1456	1447	0	0.0206914	9	4.5	related to AP2.7
251	gma-miR319f	Glyma08g10350.1	2	1162-1181	1172	0	0.0138423	10	9.5	TEOSINTE BRANCHED 1, cycloidea and PCF transcription factor 2
252	gma-miR393	Glyma19g27280.1	2	2196-2216	2207	0	0.00694527	531	265.5	auxin signaling F-box 3
253	gma-miR393	Glyma16g05500.1	2	2268-2288	2279	0	0.00694527	531	265.5	auxin signaling F-box 3
254	gma-miR398a	Glyma06g19680.1	2	802-821	812	0	0.00694527	6	6	GATA type zinc finger transcription factor family protein
255	gma-miR403a	Glyma20g02820.1	2	3056-3076	3067	0	0.00347869	14	14	Argonaute family protein
256	gma-miR4413b	Glyma16g27790.1	2	909-928	919	0	0.0172728	11	2.61111	Pentatricopeptide repeat (PPR) superfamily protein
257	gma-miR4413b	Glyma09g07250.1	2	1026-1045	1036	0	0.0172728	10	2.5	ATP binding;nucleic acid binding;helicases
258	lja-miR2111	Glyma19g25770.1	2	63-83	74	0	0.0103998	135	68	Galactose oxidase/kelch repeat superfamily protein
259	lja-miR2111	Glyma16g06160.1	2	432-452	443	0	0.0103998	138	71	Galactose oxidase/kelch repeat superfamily protein
260	mtr-miR156j	Glyma18g00890.1	2	239-258	249	0	0.0607988	4	4
261	mtr-miR156j	Glyma05g00200.1	2	1192-1211	1202	0	0.0607988	6	3	Squamosa promoter-binding protein-like (SBP domain) transcription factor family protein
262	mtr-miR156j	Glyma11g36980.1	2	1213-1232	1223	0	0.0607988	19	19	squamosa promoter binding protein-like 2
263	mtr-miR156j	Glyma02g13370.1	2	1209-1228	1219	0	0.0607988	6	6	Squamosa promoter-binding protein-like (SBP domain) transcription factor family protein
264	mtr-miR156j	Glyma17g08840.1	2	1001-1020	1011	0	0.0607988	6	3	Squamosa promoter-binding protein-like (SBP domain) transcription factor family protein
265	mtr-miR166b	Glyma15g13640.1	2	557-577	568	0	0.0172728	100	14.9	Homeobox-leucine zipper family protein / lipid-binding START domain-containing protein
266	mtr-miR166b	Glyma08g13110.1	2	560-580	571	0	0.0172728	95	17.25	Homeobox-leucine zipper family protein / lipid-binding START domain-containing protein
267	mtr-miR166b	Glyma09g02750.1	2	557-577	568	0	0.0172728	91	16.85	Homeobox-leucine zipper family protein / lipid-binding START domain-containing protein
268	mtr-miR166b	Glyma08g13110.2	2	560-580	571	0	0.0172728	93	17.05	Homeobox-leucine zipper family protein / lipid-binding START domain-containing protein
269	mtr-miR166b	Glyma05g30000.1	2	1030-1050	1041	0	0.0172728	75	13.75	Homeobox-leucine zipper family protein / lipid-binding START domain-containing protein
270	mtr-miR169d	Glyma09g07960.1	2	920-940	931	0	0.0138423	3	0.75	nuclear factor Y, subunit A3
271	mtr-miR169d	Glyma09g07960.2	2	974-994	985	0	0.0138423	3	0.75	nuclear factor Y, subunit A3
272	mtr-miR169d	Glyma09g07960.3	2	1144-1164	1155	0	0.0138423	3	0.75	nuclear factor Y, subunit A3
273	mtr-miR169f	Glyma09g07960.1	2	920-940	931	0	0.0476156	3	0.75	nuclear factor Y, subunit A3
274	mtr-miR169f	Glyma09g07960.2	2	974-994	985	0	0.0476156	3	0.75	nuclear factor Y, subunit A3
275	mtr-miR169f	Glyma09g07960.3	2	1144-1164	1155	0	0.0476156	3	0.75	nuclear factor Y, subunit A3
276	mtr-miR169f	Glyma02g35190.1	2	1301-1321	1312	0	0.0476156	3	3	nuclear factor Y, subunit A10
277	mtr-miR172	Glyma02g09600.1	2	1458-1478	1469	0	0.00347869	101	101	related to AP2.7
278	PN-miR1509b_R+1	Glyma18g03980.2	2	2143-2164	2155	0	0.00347869	2	2	Protein of unknown function (DUF1644)
279	PN-miR157d	Glyma18g00890.1	2	239-258	249	0	0.0607988	4	4
280	PN-miR157d	Glyma05g00200.1	2	1192-1211	1202	0	0.0607988	6	3	Squamosa promoter-binding protein-like (SBP domain) transcription factor family protein
281	PN-miR157d	Glyma11g36980.1	2	1213-1232	1223	0	0.0607988	19	19	squamosa promoter binding protein-like 2
282	PN-miR157d	Glyma02g13370.1	2	1209-1228	1219	0	0.0607988	6	6	Squamosa promoter-binding protein-like (SBP domain) transcription factor family protein
283	PN-miR157d	Glyma17g08840.1	2	1001-1020	1011	0	0.0607988	6	3	Squamosa promoter-binding protein-like (SBP domain) transcription factor family protein
284	PN-miR160c_1ss15AC	Glyma10g35480.1	2	729-749	740	0	0.0138423	107	54.95	auxin response factor 16
285	PN-miR160c_1ss15AC	Glyma20g32040.1	2	1302-1322	1313	0	0.0138423	101	50.5	auxin response factor 16
286	PN-miR160c_1ss15AC	Glyma13g40030.1	2	1266-1286	1277	0	0.0138423	153	76.2	auxin response factor 10
287	PN-miR160c_1ss15AC	Glyma12g29720.1	2	1615-1635	1626	0	0.0138423	156	78.45	auxin response factor 16
288	PN-miR172e	Glyma02g09600.1	2	1458-1478	1469	0	0.0206914	101	101	related to AP2.7
289	PN-miR172e	Glyma03g33470.1	2	1232-1252	1243	0	0.0206914	9	4.5	related to AP2.7
290	PN-miR172e	Glyma19g36200.1	2	1436-1456	1447	0	0.0206914	9	4.5	related to AP2.7
291	PN-miR2111a_R-1	Glyma19g25770.1	2	64-83	74	0	0.0103998	135	68	Galactose oxidase/kelch repeat superfamily protein
292	PN-miR2111a_R-1	Glyma16g06160.1	2	433-452	443	0	0.0103998	138	71	Galactose oxidase/kelch repeat superfamily protein
293	PN-miR4413_L+1	Glyma16g27790.1	2	908-928	919	0	0.0138423	11	2.61111	Pentatricopeptide repeat (PPR) superfamily protein
294	PN-miR4413_L+1	Glyma09g07250.1	2	1025-1045	1036	0	0.0138423	10	2.5	ATP binding;nucleic acid binding;helicases
295	Vun277940_0_100	Glyma19g27280.1	2	2195-2216	2207	0	0.0206914	531	265.5	auxin signaling F-box 3
296	Vun277940_0_100	Glyma16g05500.1	2	2267-2288	2279	0	0.0206914	531	265.5	auxin signaling F-box 3
297	Vun277940_0_100	Glyma19g39420.1	2	1738-1760	1751	0	0.0206914	280	93.75	F-box/RNI-like superfamily protein
298	Vun277940_0_100	Glyma03g36770.1	2	1737-1759	1750	0	0.0206914	70	23.75	F-box/RNI-like superfamily protein
299	Vun277940_0_100	Glyma02g17170.1	2	1728-1750	1741	0	0.0206914	265	86.25	F-box/RNI-like superfamily protein
300	Vun277940_0_100	Glyma10g02630.1	2	2153-2175	2166	0	0.0206914	265	86.25	F-box/RNI-like superfamily protein
301	Vun278048_162_120	Glyma01g18100.1	2	765-785	776	0	0.00347869	257	128.5	GRAS family transcription factor
302	aau-miR319	Glyma08g10350.1	2.5	1162-1181	1172	0	0.0125919	10	9.5	TEOSINTE BRANCHED 1, cycloidea and PCF transcription factor 2
303	Est17179_297_240	Glyma06g34330.1	2.5	945-965	956	0	0.0125919	7	3.5	TEOSINTE BRANCHED 1, cycloidea and PCF transcription factor 3
304	Est17179_297_240	Glyma12g20160.1	2.5	1322-1342	1333	0	0.0125919	7	3.5	TEOSINTE BRANCHED 1, cycloidea and PCF transcription factor 3
305	gma-miR1507c	Glyma04g29220.2	2.5	702-721	712	0	0.00945885	13	6.5	NB-ARC domain-containing disease resistance protein
306	gma-miR1507c	Glyma15g35920.1	2.5	801-820	811	0	0.00945885	9	9	LRR and NB-ARC domains-containing disease resistance protein
307	gma-miR1507c	Glyma04g29220.1	2.5	881-900	891	0	0.00945885	13	6.5	NB-ARC domain-containing disease resistance protein
308	gma-miR1510b-3p	Glyma19g07650.1	2.5	691-711	702	0	0.015715	3	1	Disease resistance protein (TIR-NBS-LRR class) family
309	gma-miR156p	Glyma16g05900.1	2.5	315-335	326	0	0.0250252	23	11.5
310	gma-miR156p	Glyma19g26390.1	2.5	1461-1481	1472	0	0.0250252	23	11.5	Squamosa promoter-binding protein-like (SBP domain) transcription factor family protein
311	gma-miR164	Glyma06g21020.1	2.5	730-750	741	0	0.00945885	12	11.5	NAC domain containing protein 100
312	gma-miR164	Glyma17g10970.1	2.5	784-804	795	0	0.00945885	32	16	NAC domain containing protein 100
313	gma-miR164	Glyma05g00930.1	2.5	740-760	751	0	0.00945885	32	16	NAC domain containing protein 100
314	gma-miR164b	Glyma04g33270.1	2.5	624-643	634	0	0.00316294	2	1.5	NAC domain containing protein 100
315	gma-miR166a-3p	Glyma07g01940.2	2.5	16-36	27	0	0.0219316	120	12.4	Homeobox-leucine zipper family protein / lipid-binding START domain-containing protein
316	gma-miR166a-3p	Glyma07g01940.3	2.5	908-928	919	0	0.0219316	116	12	Homeobox-leucine zipper family protein / lipid-binding START domain-containing protein
317	gma-miR166a-3p	Glyma07g01950.1	2.5	607-627	618	0	0.0219316	118	12.2	Homeobox-leucine zipper family protein / lipid-binding START domain-containing protein
318	gma-miR166a-3p	Glyma08g21620.1	2.5	778-798	789	0	0.0219316	117	12.1	Homeobox-leucine zipper family protein / lipid-binding START domain-containing protein
319	gma-miR166a-3p	Glyma08g21610.1	2.5	887-907	898	0	0.0219316	115	11.9	Homeobox-leucine zipper family protein / lipid-binding START domain-containing protein
320	gma-miR166a-3p	Glyma07g01940.1	2.5	908-928	919	0	0.0219316	118	12.2	Homeobox-leucine zipper family protein / lipid-binding START domain-containing protein
321	gma-miR166a-3p	Glyma08g21620.2	2.5	778-798	789	0	0.0219316	116	12	Homeobox-leucine zipper family protein / lipid-binding START domain-containing protein
322	gma-miR166j-3p	Glyma15g13640.1	2.5	557-577	568	0	0.015715	100	14.9	Homeobox-leucine zipper family protein / lipid-binding START domain-containing protein
323	gma-miR166j-3p	Glyma08g13110.1	2.5	560-580	571	0	0.015715	95	17.25	Homeobox-leucine zipper family protein / lipid-binding START domain-containing protein
324	gma-miR166j-3p	Glyma09g02750.1	2.5	557-577	568	0	0.015715	91	16.85	Homeobox-leucine zipper family protein / lipid-binding START domain-containing protein
325	gma-miR166j-3p	Glyma08g13110.2	2.5	560-580	571	0	0.015715	93	17.05	Homeobox-leucine zipper family protein / lipid-binding START domain-containing protein
326	gma-miR166j-3p	Glyma05g30000.1	2.5	1030-1050	1041	0	0.015715	75	13.75	Homeobox-leucine zipper family protein / lipid-binding START domain-containing protein
327	gma-miR167c	Glyma15g00770.2	2.5	1353-1372	1363	0	0.00631588	14	7	zinc finger (C3HC4-type RING finger) family protein
328	gma-miR167c	Glyma15g00770.1	2.5	1805-1824	1815	0	0.00631588	14	7	zinc finger (C3HC4-type RING finger) family protein
329	gma-miR171i-3p	Glyma01g18100.1	2.5	765-785	776	0	0.00316294	257	128.5	GRAS family transcription factor
330	gma-miR171k-3p	Glyma11g06980.1	2.5	486-506	497	0	0.00316294	5	5	GRAS family transcription factor
331	gma-miR172d	Glyma13g40470.3	2.5	580-603	594	0	0.0125919	49	9.75	related to AP2.7
332	gma-miR172d	Glyma13g40470.2	2.5	947-970	961	0	0.0125919	49	9.75	target of early activation tagged (EAT) 2
333	gma-miR172d	Glyma15g04930.1	2.5	1265-1288	1279	0	0.0125919	69	13.75	related to AP2.7
334	gma-miR172d	Glyma13g40470.1	2.5	1784-1807	1798	0	0.0125919	49	9.75	related to AP2.7
335	gma-miR2109	Glyma16g10340.1	2.5	60-79	70	0	0.00316294	7	7	Disease resistance protein (TIR-NBS-LRR class) family
336	gma-miR319f	Glyma06g34330.1	2.5	946-965	956	0	0.0250252	7	3.5	TEOSINTE BRANCHED 1, cycloidea and PCF transcription factor 3
337	gma-miR319f	Glyma12g20160.1	2.5	1323-1342	1333	0	0.0250252	7	3.5	TEOSINTE BRANCHED 1, cycloidea and PCF transcription factor 3
338	gma-miR393	Glyma02g07240.1	2.5	2029-2049	2040	0	0.0125919	19	19	auxin signaling F-box 3
339	gma-miR408	Glyma05g30380.1	2.5	34-53	44	0	0.00631588	104	52	plantacyanin
340	gma-miR408	Glyma08g13510.1	2.5	201-220	211	0	0.00631588	104	52	plantacyanin
341	gma-miR5674	Glyma09g30720.1	2.5	597-617	608	0	0.00316294	12	2.56667	ATP binding;nucleic acid binding;helicases
342	gso-miR2109	Glyma16g10340.1	2.5	59-79	70	0	0.00316294	7	7	Disease resistance protein (TIR-NBS-LRR class) family
343	mtr-miR1507	Glyma04g29220.2	2.5	700-721	712	0	0.00631588	13	6.5	NB-ARC domain-containing disease resistance protein
344	mtr-miR1507	Glyma04g29220.1	2.5	879-900	891	0	0.00631588	13	6.5	NB-ARC domain-containing disease resistance protein
345	mtr-miR166b	Glyma07g01940.2	2.5	16-36	27	0	0.0219316	120	12.4	Homeobox-leucine zipper family protein / lipid-binding START domain-containing protein
346	mtr-miR166b	Glyma07g01940.3	2.5	908-928	919	0	0.0219316	116	12	Homeobox-leucine zipper family protein / lipid-binding START domain-containing protein
347	mtr-miR166b	Glyma07g01950.1	2.5	607-627	618	0	0.0219316	118	12.2	Homeobox-leucine zipper family protein / lipid-binding START domain-containing protein
348	mtr-miR166b	Glyma08g21620.1	2.5	778-798	789	0	0.0219316	117	12.1	Homeobox-leucine zipper family protein / lipid-binding START domain-containing protein
349	mtr-miR166b	Glyma08g21610.1	2.5	887-907	898	0	0.0219316	115	11.9	Homeobox-leucine zipper family protein / lipid-binding START domain-containing protein
350	mtr-miR166b	Glyma07g01940.1	2.5	908-928	919	0	0.0219316	118	12.2	Homeobox-leucine zipper family protein / lipid-binding START domain-containing protein
351	mtr-miR166b	Glyma08g21620.2	2.5	778-798	789	0	0.0219316	116	12	Homeobox-leucine zipper family protein / lipid-binding START domain-containing protein
352	mtr-miR166c	Glyma07g01940.2	2.5	16-36	27	0	0.0219316	120	12.4	Homeobox-leucine zipper family protein / lipid-binding START domain-containing protein
353	mtr-miR166c	Glyma07g01940.3	2.5	908-928	919	0	0.0219316	116	12	Homeobox-leucine zipper family protein / lipid-binding START domain-containing protein
354	mtr-miR166c	Glyma07g01950.1	2.5	607-627	618	0	0.0219316	118	12.2	Homeobox-leucine zipper family protein / lipid-binding START domain-containing protein
355	mtr-miR166c	Glyma08g21620.1	2.5	778-798	789	0	0.0219316	117	12.1	Homeobox-leucine zipper family protein / lipid-binding START domain-containing protein
356	mtr-miR166c	Glyma08g21610.1	2.5	887-907	898	0	0.0219316	115	11.9	Homeobox-leucine zipper family protein / lipid-binding START domain-containing protein
357	mtr-miR166c	Glyma07g01940.1	2.5	908-928	919	0	0.0219316	118	12.2	Homeobox-leucine zipper family protein / lipid-binding START domain-containing protein
358	mtr-miR166c	Glyma08g21620.2	2.5	778-798	789	0	0.0219316	116	12	Homeobox-leucine zipper family protein / lipid-binding START domain-containing protein
359	mtr-miR169m	Glyma09g07960.1	2.5	920-940	931	0	0.0342473	3	0.75	nuclear factor Y, subunit A3
360	mtr-miR169m	Glyma09g07960.2	2.5	974-994	985	0	0.0342473	3	0.75	nuclear factor Y, subunit A3
361	mtr-miR169m	Glyma09g07960.3	2.5	1144-1164	1155	0	0.0342473	3	0.75	nuclear factor Y, subunit A3
362	mtr-miR169m	Glyma02g35190.1	2.5	1301-1321	1312	0	0.0342473	3	3	nuclear factor Y, subunit A10
363	mtr-miR530	Glyma01g44490.1	2.5	382-402	393	0	0.0125919	7	7	zinc knuckle (CCHC-type) family protein
364	PN-miR166b_2ss20TC21AT	Glyma07g01940.2	2.5	16-36	27	0	0.0219316	120	12.4	Homeobox-leucine zipper family protein / lipid-binding START domain-containing protein
365	PN-miR166b_2ss20TC21AT	Glyma07g01940.3	2.5	908-928	919	0	0.0219316	116	12	Homeobox-leucine zipper family protein / lipid-binding START domain-containing protein
366	PN-miR166b_2ss20TC21AT	Glyma07g01950.1	2.5	607-627	618	0	0.0219316	118	12.2	Homeobox-leucine zipper family protein / lipid-binding START domain-containing protein
367	PN-miR166b_2ss20TC21AT	Glyma08g21620.1	2.5	778-798	789	0	0.0219316	117	12.1	Homeobox-leucine zipper family protein / lipid-binding START domain-containing protein
368	PN-miR166b_2ss20TC21AT	Glyma08g21610.1	2.5	887-907	898	0	0.0219316	115	11.9	Homeobox-leucine zipper family protein / lipid-binding START domain-containing protein
369	PN-miR166b_2ss20TC21AT	Glyma07g01940.1	2.5	908-928	919	0	0.0219316	118	12.2	Homeobox-leucine zipper family protein / lipid-binding START domain-containing protein
370	PN-miR166b_2ss20TC21AT	Glyma08g21620.2	2.5	778-798	789	0	0.0219316	116	12	Homeobox-leucine zipper family protein / lipid-binding START domain-containing protein
371	PN-miR172e	Glyma13g40470.3	2.5	583-603	594	0	0.028109	49	9.75	related to AP2.7
372	PN-miR172e	Glyma13g40470.2	2.5	950-970	961	0	0.028109	49	9.75	target of early activation tagged (EAT) 2
373	PN-miR172e	Glyma15g04930.1	2.5	1268-1288	1279	0	0.028109	69	13.75	related to AP2.7
374	PN-miR172e	Glyma12g07800.2	2.5	1749-1769	1760	0	0.028109	65	12.75	related to AP2.7
375	PN-miR172e	Glyma12g07800.1	2.5	1752-1772	1763	0	0.028109	65	12.75	related to AP2.7
376	PN-miR172e	Glyma11g15650.3	2.5	1758-1778	1769	0	0.028109	38	8.25	related to AP2.7
377	PN-miR172e	Glyma11g15650.1	2.5	1800-1820	1811	0	0.028109	38	8.25	related to AP2.7
378	PN-miR172e	Glyma13g40470.1	2.5	1787-1807	1798	0	0.028109	49	9.75	related to AP2.7
379	Vun277940_0_100	Glyma02g07240.1	2.5	2028-2049	2040	0	0.0125919	19	19	auxin signaling F-box 3
380	Wgs106389_241_120	Glyma11g17490.1	2.5	1134-1154	1145	0	0.00945885	257	128.5	GRAS family transcription factor
381	Wgs106389_241_120	Glyma01g33270.1	2.5	1188-1208	1199	0	0.00945885	159	80.5	GRAS family transcription factor
382	Wgs106389_241_120	Glyma03g03760.1	2.5	1717-1737	1728	0	0.00945885	159	80.5	GRAS family transcription factor
383	Wgs126513_129_120	Glyma19g45060.2	2.5	3043-3064	3054	0	0.0125919	26	6.5	dicer-like 1
384	Wgs126513_129_120	Glyma03g42290.1	2.5	3076-3097	3087	0	0.0125919	26	6.5	dicer-like 1
385	Wgs126513_129_120	Glyma19g45060.1	2.5	3043-3064	3054	0	0.0125919	26	6.5	dicer-like 1
386	Wgs126513_129_120	Glyma03g42290.2	2.5	3076-3097	3087	0	0.0125919	26	6.5	dicer-like 1
387	Wgs223356_53_140	Glyma01g44490.1	2.5	382-402	393	0	0.00316294	7	7	zinc knuckle (CCHC-type) family protein
388	aau-miR319	Glyma06g34330.1	3	946-965	956	0	0.0169615	7	3.5	TEOSINTE BRANCHED 1, cycloidea and PCF transcription factor 3
389	aau-miR319	Glyma12g20160.1	3	1323-1342	1333	0	0.0169615	7	3.5	TEOSINTE BRANCHED 1, cycloidea and PCF transcription factor 3
390	aau-miR396	Glyma11g11820.1	3	375-396	386	0	0.0500262	16	4.83333	growth-regulating factor 5
391	aau-miR396	Glyma19g37740.2	3	315-336	326	0	0.0500262	3	1	growth-regulating factor 4
392	aau-miR396	Glyma16g00970.1	3	342-363	353	0	0.0500262	3	1.5	growth-regulating factor 5
393	aau-miR396	Glyma12g01730.2	3	493-514	504	0	0.0500262	13	3.83333	growth-regulating factor 5
394	aau-miR396	Glyma10g07790.1	3	543-564	554	0	0.0500262	5	5	growth-regulating factor 4
395	aau-miR396	Glyma01g44470.1	3	417-438	428	0	0.0500262	13	4.5	growth-regulating factor 5
396	aau-miR396	Glyma11g01060.1	3	338-359	349	0	0.0500262	7	3	growth-regulating factor 5
397	aau-miR396	Glyma12g01730.1	3	493-514	504	0	0.0500262	13	3.83333	growth-regulating factor 5
398	ahy-miR159	Glyma13g34710.1	3	1150-1170	1161	0	0.008517	7	7
399	ahy-miR160-5p	Glyma12g08110.1	3	1490-1510	1501	0	0.00568609	43	20.95	auxin response factor 10
400	ahy-miR160-5p	Glyma11g20490.1	3	1499-1519	1510	0	0.00568609	43	20.95	auxin response factor 10
401	ahy-miR167-5p	Glyma15g00770.2	3	1353-1372	1363	0	0.0225511	14	7	zinc finger (C3HC4-type RING finger) family protein
402	ahy-miR167-5p	Glyma15g00770.1	3	1805-1824	1815	0	0.0225511	14	7	zinc finger (C3HC4-type RING finger) family protein
403	Est17179_297_240	Glyma08g10350.1	3	1161-1181	1172	0	0.0113399	10	9.5	TEOSINTE BRANCHED 1, cycloidea and PCF transcription factor 2
404	Gma-m010-3p	Glyma06g11610.1	3	194-214	205	0	0.008517	5	5	GRAS family transcription factor
405	gma-miR1510b-3p	Glyma0220s00200.1	3	628-648	639	0	0.0225511	12	6	Disease resistance protein (TIR-NBS-LRR class) family
406	gma-miR1510b-3p	Glyma02g04750.1	3	722-742	733	0	0.0225511	4	4	disease resistance protein (TIR-NBS-LRR class), putative
407	gma-miR1510b-3p	Glyma16g22620.1	3	1189-1209	1200	0	0.0225511	17	17	disease resistance protein (TIR-NBS-LRR class), putative
408	gma-miR1515	Glyma09g02920.1	3	2738-2759	2750	0	0.0028471	18	18	dicer-like 2
409	gma-miR156k	Glyma16g05900.1	3	315-335	326	0	0.00568609	23	11.5
410	gma-miR156k	Glyma19g26390.1	3	1461-1481	1472	0	0.00568609	23	11.5	Squamosa promoter-binding protein-like (SBP domain) transcription factor family protein
411	gma-miR166a-3p	Glyma04g09000.1	3	82-102	93	0	0.025334	118	12.2	homeobox gene 8
412	gma-miR166a-3p	Glyma06g09100.1	3	556-576	567	0	0.025334	118	12.2	homeobox gene 8
413	gma-miR166a-3p	Glyma15g13640.1	3	557-577	568	0	0.025334	100	14.9	Homeobox-leucine zipper family protein / lipid-binding START domain-containing protein
414	gma-miR166a-3p	Glyma08g13110.1	3	560-580	571	0	0.025334	95	17.25	Homeobox-leucine zipper family protein / lipid-binding START domain-containing protein
415	gma-miR166a-3p	Glyma09g02750.1	3	557-577	568	0	0.025334	91	16.85	Homeobox-leucine zipper family protein / lipid-binding START domain-containing protein
416	gma-miR166a-3p	Glyma11g20520.1	3	594-614	605	0	0.025334	62	31	Homeobox-leucine zipper family protein / lipid-binding START domain-containing protein
417	gma-miR166a-3p	Glyma08g13110.2	3	560-580	571	0	0.025334	93	17.05	Homeobox-leucine zipper family protein / lipid-binding START domain-containing protein
418	gma-miR166a-3p	Glyma05g30000.1	3	1030-1050	1041	0	0.025334	75	13.75	Homeobox-leucine zipper family protein / lipid-binding START domain-containing protein
419	gma-miR166a-3p	Glyma12g08080.1	3	1228-1248	1239	0	0.025334	62	31	Homeobox-leucine zipper family protein / lipid-binding START domain-containing protein
420	gma-miR168b	Glyma09g29720.1	3	400-418	409	0	0.008517	60	59.5	Stabilizer of iron transporter SufD / Polynucleotidyl transferase
421	gma-miR168b	Glyma16g34300.1	3	525-543	534	0	0.008517	36	35.5	Stabilizer of iron transporter SufD / Polynucleotidyl transferase
422	gma-miR169a	Glyma09g07960.1	3	920-940	931	0	0.0197603	3	0.75	nuclear factor Y, subunit A3
423	gma-miR169a	Glyma09g07960.2	3	974-994	985	0	0.0197603	3	0.75	nuclear factor Y, subunit A3
424	gma-miR169a	Glyma09g07960.3	3	1144-1164	1155	0	0.0197603	3	0.75	nuclear factor Y, subunit A3
425	gma-miR169b	Glyma02g35190.1	3	1301-1321	1312	0	0.0418658	3	3	nuclear factor Y, subunit A10
426	gma-miR169b	Glyma09g07960.1	3	919-940	931	0	0.0418658	3	0.75	nuclear factor Y, subunit A3
427	gma-miR169b	Glyma09g07960.2	3	973-994	985	0	0.0418658	3	0.75	nuclear factor Y, subunit A3
428	gma-miR169b	Glyma09g07960.3	3	1143-1164	1155	0	0.0418658	3	0.75	nuclear factor Y, subunit A3
429	gma-miR169c	Glyma18g07890.1	3	946-966	957	0	0.0336352	14	7	nuclear factor Y, subunit A1
430	gma-miR169c	Glyma02g35190.1	3	1301-1321	1312	0	0.0336352	3	3	nuclear factor Y, subunit A10
431	gma-miR169j-5p	Glyma18g07890.1	3	946-966	957	0	0.008517	14	7	nuclear factor Y, subunit A1
432	gma-miR169k	Glyma18g07890.1	3	946-966	957	0	0.00568609	14	7	nuclear factor Y, subunit A1
433	gma-miR169n	Glyma09g07960.1	3	920-940	931	0	0.0197603	3	0.75	nuclear factor Y, subunit A3
434	gma-miR169n	Glyma09g07960.2	3	974-994	985	0	0.0197603	3	0.75	nuclear factor Y, subunit A3
435	gma-miR169n	Glyma09g07960.3	3	1144-1164	1155	0	0.0197603	3	0.75	nuclear factor Y, subunit A3
436	gma-miR169v	Glyma18g07890.1	3	948-966	957	0	0.025334	14	7	nuclear factor Y, subunit A1
437	gma-miR171c-3p	Glyma11g17490.1	3	1134-1154	1145	0	0.008517	257	128.5	GRAS family transcription factor
438	gma-miR171c-3p	Glyma01g33270.1	3	1188-1208	1199	0	0.008517	159	80.5	GRAS family transcription factor
439	gma-miR171c-3p	Glyma03g03760.1	3	1717-1737	1728	0	0.008517	159	80.5	GRAS family transcription factor
440	gma-miR171i-3p	Glyma01g33270.1	3	1188-1208	1199	0	0.00568609	159	80.5	GRAS family transcription factor
441	gma-miR171i-3p	Glyma03g03760.1	3	1717-1737	1728	0	0.00568609	159	80.5	GRAS family transcription factor
442	gma-miR171k-3p	Glyma01g38360.1	3	646-666	657	0	0.008517	6	6	GRAS family transcription factor
443	gma-miR172a	Glyma03g33470.1	3	1232-1252	1243	0	0.0197603	9	4.5	related to AP2.7
444	gma-miR172a	Glyma19g36200.1	3	1436-1456	1447	0	0.0197603	9	4.5	related to AP2.7
445	gma-miR172c	Glyma02g09600.1	3	1458-1478	1469	0	0.0225511	101	101	related to AP2.7
446	gma-miR172k	Glyma13g40470.3	3	583-603	594	0	0.0363866	49	9.75	related to AP2.7
447	gma-miR172k	Glyma13g40470.2	3	950-970	961	0	0.0363866	49	9.75	target of early activation tagged (EAT) 2
448	gma-miR172k	Glyma15g04930.1	3	1268-1288	1279	0	0.0363866	69	13.75	related to AP2.7
449	gma-miR172k	Glyma03g33470.1	3	1232-1252	1243	0	0.0363866	9	4.5	related to AP2.7
450	gma-miR172k	Glyma19g36200.1	3	1436-1456	1447	0	0.0363866	9	4.5	related to AP2.7
451	gma-miR172k	Glyma12g07800.2	3	1749-1769	1760	0	0.0363866	65	12.75	related to AP2.7
452	gma-miR172k	Glyma12g07800.1	3	1752-1772	1763	0	0.0363866	65	12.75	related to AP2.7
453	gma-miR172k	Glyma11g15650.3	3	1758-1778	1769	0	0.0363866	38	8.25	related to AP2.7
454	gma-miR172k	Glyma11g15650.1	3	1800-1820	1811	0	0.0363866	38	8.25	related to AP2.7
455	gma-miR172k	Glyma13g40470.1	3	1787-1807	1798	0	0.0363866	49	9.75	related to AP2.7
456	gma-miR2109	Glyma16g10080.1	3	57-76	67	0	0.0141547	14	14	Disease resistance protein (TIR-NBS-LRR class) family
457	gma-miR396e	Glyma11g11820.1	3	374-396	386	0	0.0391301	16	4.83333	growth-regulating factor 5
458	gma-miR396e	Glyma19g37740.2	3	314-336	326	0	0.0391301	3	1	growth-regulating factor 4
459	gma-miR396e	Glyma16g00970.1	3	341-363	353	0	0.0391301	3	1.5	growth-regulating factor 5
460	gma-miR396e	Glyma12g01730.2	3	492-514	504	0	0.0391301	13	3.83333	growth-regulating factor 5
461	gma-miR396e	Glyma10g07790.1	3	542-564	554	0	0.0391301	5	5	growth-regulating factor 4
462	gma-miR396e	Glyma01g44470.1	3	416-438	428	0	0.0391301	13	4.5	growth-regulating factor 5
463	gma-miR396e	Glyma11g01060.1	3	337-359	349	0	0.0391301	7	3	growth-regulating factor 5
464	gma-miR396e	Glyma12g01730.1	3	492-514	504	0	0.0391301	13	3.83333	growth-regulating factor 5
465	gma-miR398c	Glyma14g39910.2	3	1360-1379	1370	0	0.0113399	9	3	Prolyl oligopeptidase family protein
466	gma-miR398c	Glyma14g39910.1	3	1360-1379	1370	0	0.0113399	9	3	Prolyl oligopeptidase family protein
467	gma-miR398c	Glyma14g39910.3	3	1360-1379	1370	0	0.0113399	9	3	Prolyl oligopeptidase family protein
468	gma-miR4413b	Glyma09g30500.1	3	909-928	919	0	0.0336352	4	1.33333	Pentatricopeptide repeat (PPR) superfamily protein
469	gma-miR4413b	Glyma09g30160.1	3	1023-1042	1033	0	0.0336352	10	2.5	ATP binding;nucleic acid binding;helicases
470	gma-miR4415a-3p	Glyma20g12150.1	3	241-261	252	0	0.0113399	39	9.45	Plant L-ascorbate oxidase
471	gma-miR4415a-3p	Glyma14g04530.1	3	235-255	246	0	0.0113399	6	1.2	Plant L-ascorbate oxidase
472	gma-miR5042	Glyma08g41550.1	3	598-619	610	0	0.008517	4	1.33333	Leucine-rich repeat (LRR) family protein
473	gma-miR5042	Glyma08g41820.1	3	924-945	936	0	0.008517	4	1.33333	Leucine-rich repeat (LRR) family protein
474	gma-miR5042	Glyma02g03500.1	3	1138-1159	1150	0	0.008517	2	2	RNI-like superfamily protein
475	gso-miR2109	Glyma16g10080.1	3	56-76	67	0	0.0141547	14	14	Disease resistance protein (TIR-NBS-LRR class) family
476	mtr-miR166b	Glyma04g09000.1	3	82-102	93	0	0.0113399	118	12.2	homeobox gene 8
477	mtr-miR166b	Glyma06g09100.1	3	556-576	567	0	0.0113399	118	12.2	homeobox gene 8
478	mtr-miR166b	Glyma11g20520.1	3	594-614	605	0	0.0113399	62	31	Homeobox-leucine zipper family protein / lipid-binding START domain-containing protein
479	mtr-miR166b	Glyma12g08080.1	3	1228-1248	1239	0	0.0113399	62	31	Homeobox-leucine zipper family protein / lipid-binding START domain-containing protein
480	mtr-miR166c	Glyma04g09000.1	3	82-102	93	0	0.025334	118	12.2	homeobox gene 8
481	mtr-miR166c	Glyma06g09100.1	3	556-576	567	0	0.025334	118	12.2	homeobox gene 8
482	mtr-miR166c	Glyma15g13640.1	3	557-577	568	0	0.025334	100	14.9	Homeobox-leucine zipper family protein / lipid-binding START domain-containing protein
483	mtr-miR166c	Glyma08g13110.1	3	560-580	571	0	0.025334	95	17.25	Homeobox-leucine zipper family protein / lipid-binding START domain-containing protein
484	mtr-miR166c	Glyma09g02750.1	3	557-577	568	0	0.025334	91	16.85	Homeobox-leucine zipper family protein / lipid-binding START domain-containing protein
485	mtr-miR166c	Glyma11g20520.1	3	594-614	605	0	0.025334	62	31	Homeobox-leucine zipper family protein / lipid-binding START domain-containing protein
486	mtr-miR166c	Glyma08g13110.2	3	560-580	571	0	0.025334	93	17.05	Homeobox-leucine zipper family protein / lipid-binding START domain-containing protein
487	mtr-miR166c	Glyma05g30000.1	3	1030-1050	1041	0	0.025334	75	13.75	Homeobox-leucine zipper family protein / lipid-binding START domain-containing protein
488	mtr-miR166c	Glyma12g08080.1	3	1228-1248	1239	0	0.025334	62	31	Homeobox-leucine zipper family protein / lipid-binding START domain-containing protein
489	mtr-miR169d	Glyma18g07890.1	3	946-966	957	0	0.0197603	14	7	nuclear factor Y, subunit A1
490	mtr-miR5213	Glyma16g33980.1	3	52-74	64	0	0.0225511	11	2.97222	disease resistance protein (TIR-NBS-LRR class), putative
491	mtr-miR5258	Glyma15g18490.1	3	367-386	377	0	0.00568609	2	2	Protein of unknown function (DUF761)
492	PN-miR1514a_R+3	Glyma07g05360.2	3	759-782	773	0	0.0225511	27	13.5	NAC transcription factor-like 9
493	PN-miR1514a_R+3	Glyma07g05370.1	3	818-841	832	0	0.0225511	18	16.4	NAC transcription factor-like 9
494	PN-miR1514a_R+3	Glyma16g01930.2	3	448-471	462	0	0.0225511	36	8.9
495	PN-miR1514a_R+3	Glyma07g05360.1	3	759-782	773	0	0.0225511	27	13.5	NAC transcription factor-like 9
496	PN-miR1514a_R+3	Glyma16g01930.1	3	728-751	742	0	0.0225511	36	8.9	NAC transcription factor-like 9
497	PN-miR160c_1ss15AC	Glyma12g08110.1	3	1490-1510	1501	0	0.00568609	43	20.95	auxin response factor 10
498	PN-miR160c_1ss15AC	Glyma11g20490.1	3	1499-1519	1510	0	0.00568609	43	20.95	auxin response factor 10
499	PN-miR166b_2ss20TC21AT	Glyma04g09000.1	3	82-102	93	0	0.025334	118	12.2	homeobox gene 8
500	PN-miR166b_2ss20TC21AT	Glyma06g09100.1	3	556-576	567	0	0.025334	118	12.2	homeobox gene 8
501	PN-miR166b_2ss20TC21AT	Glyma15g13640.1	3	557-577	568	0	0.025334	100	14.9	Homeobox-leucine zipper family protein / lipid-binding START domain-containing protein
502	PN-miR166b_2ss20TC21AT	Glyma08g13110.1	3	560-580	571	0	0.025334	95	17.25	Homeobox-leucine zipper family protein / lipid-binding START domain-containing protein
503	PN-miR166b_2ss20TC21AT	Glyma09g02750.1	3	557-577	568	0	0.025334	91	16.85	Homeobox-leucine zipper family protein / lipid-binding START domain-containing protein
504	PN-miR166b_2ss20TC21AT	Glyma11g20520.1	3	594-614	605	0	0.025334	62	31	Homeobox-leucine zipper family protein / lipid-binding START domain-containing protein
505	PN-miR166b_2ss20TC21AT	Glyma08g13110.2	3	560-580	571	0	0.025334	93	17.05	Homeobox-leucine zipper family protein / lipid-binding START domain-containing protein
506	PN-miR166b_2ss20TC21AT	Glyma05g30000.1	3	1030-1050	1041	0	0.025334	75	13.75	Homeobox-leucine zipper family protein / lipid-binding START domain-containing protein
507	PN-miR166b_2ss20TC21AT	Glyma12g08080.1	3	1228-1248	1239	0	0.025334	62	31	Homeobox-leucine zipper family protein / lipid-binding START domain-containing protein
508	pvu-miR1514a	Glyma07g05360.2	3	761-782	773	0	0.0197603	27	13.5	NAC transcription factor-like 9
509	pvu-miR1514a	Glyma07g05370.1	3	820-841	832	0	0.0197603	18	16.4	NAC transcription factor-like 9
510	pvu-miR1514a	Glyma16g01930.2	3	450-471	462	0	0.0197603	36	8.9
511	pvu-miR1514a	Glyma07g05360.1	3	761-782	773	0	0.0197603	27	13.5	NAC transcription factor-like 9
512	pvu-miR1514a	Glyma16g01930.1	3	730-751	742	0	0.0197603	36	8.9	NAC transcription factor-like 9
513	soy_3	Glyma15g13640.1	3	556-577	568	0	0.0141547	100	14.9	Homeobox-leucine zipper family protein / lipid-binding START domain-containing protein
514	soy_3	Glyma08g13110.1	3	559-580	571	0	0.0141547	95	17.25	Homeobox-leucine zipper family protein / lipid-binding START domain-containing protein
515	soy_3	Glyma09g02750.1	3	556-577	568	0	0.0141547	91	16.85	Homeobox-leucine zipper family protein / lipid-binding START domain-containing protein
516	soy_3	Glyma08g13110.2	3	559-580	571	0	0.0141547	93	17.05	Homeobox-leucine zipper family protein / lipid-binding START domain-containing protein
517	soy_3	Glyma05g30000.1	3	1029-1050	1041	0	0.0141547	75	13.75	Homeobox-leucine zipper family protein / lipid-binding START domain-containing protein
518	Vun278048_162_120	Glyma11g17490.1	3	1134-1154	1145	0	0.008517	257	128.5	GRAS family transcription factor
519	Vun278048_162_120	Glyma01g33270.1	3	1188-1208	1199	0	0.008517	159	80.5	GRAS family transcription factor
520	Vun278048_162_120	Glyma03g03760.1	3	1717-1737	1728	0	0.008517	159	80.5	GRAS family transcription factor
521	Vun37466_339_240	Glyma11g17490.1	3	1133-1154	1145	0	0.0028471	257	128.5	GRAS family transcription factor
522	Wgs218543_62_100	Glyma19g25770.1	3	63-83	74	0	0.008517	135	68	Galactose oxidase/kelch repeat superfamily protein
523	Wgs218543_62_100	Glyma16g06160.1	3	432-452	443	0	0.008517	138	71	Galactose oxidase/kelch repeat superfamily protein
524	aau-miR396	Glyma03g02500.1	3.5	539-560	550	0	0.0299546	14	13	growth-regulating factor 9
525	aau-miR396	Glyma01g34650.1	3.5	117-138	128	0	0.0299546	12	11	growth-regulating factor 9
526	aau-miR396	Glyma15g19460.1	3.5	336-357	347	0	0.0299546	5	5	growth-regulating factor 5
527	aau-miR396	Glyma09g07990.1	3.5	369-390	380	0	0.0299546	5	5	growth-regulating factor 5
528	aau-miR396	Glyma14g10100.1	3.5	700-721	711	0	0.0299546	141	35.25	growth-regulating factor 1
529	aau-miR396	Glyma17g35100.1	3.5	713-734	724	0	0.0299546	141	35.25	growth-regulating factor 1
530	aau-miR396	Glyma14g10090.1	3.5	693-714	704	0	0.0299546	141	35.25	growth-regulating factor 1
531	aau-miR396	Glyma17g35090.1	3.5	902-923	913	0	0.0299546	141	35.25	growth-regulating factor 1
532	ahy-miR159	Glyma20g11040.1	3.5	907-927	918	0	0.0200708	9	4.5	myb domain protein 33
533	ahy-miR159	Glyma13g04030.1	3.5	752-772	763	0	0.0200708	9	4.5	myb domain protein 33
534	ahy-miR159	Glyma15g35860.1	3.5	926-946	937	0	0.0200708	7	3.5	myb domain protein 33
535	ahy-miR159	Glyma13g25720.1	3.5	827-847	838	0	0.0200708	7	3.5	myb domain protein 33
536	Gma-m006-3p	Glyma04g29220.2	3.5	700-721	712	0	0.0250252	13	6.5	NB-ARC domain-containing disease resistance protein
537	Gma-m006-3p	Glyma15g35920.1	3.5	799-820	811	0	0.0250252	9	9	LRR and NB-ARC domains-containing disease resistance protein
538	Gma-m006-3p	Glyma04g29220.1	3.5	879-900	891	0	0.0250252	13	6.5	NB-ARC domain-containing disease resistance protein
539	Gma-m039-3p	Glyma07g01940.2	3.5	15-36	27	0	0.0175841	120	12.4	Homeobox-leucine zipper family protein / lipid-binding START domain-containing protein
540	Gma-m039-3p	Glyma07g01940.3	3.5	907-928	919	0	0.0175841	116	12	Homeobox-leucine zipper family protein / lipid-binding START domain-containing protein
541	Gma-m039-3p	Glyma07g01950.1	3.5	606-627	618	0	0.0175841	118	12.2	Homeobox-leucine zipper family protein / lipid-binding START domain-containing protein
542	Gma-m039-3p	Glyma08g21620.1	3.5	777-798	789	0	0.0175841	117	12.1	Homeobox-leucine zipper family protein / lipid-binding START domain-containing protein
543	Gma-m039-3p	Glyma08g21610.1	3.5	886-907	898	0	0.0175841	115	11.9	Homeobox-leucine zipper family protein / lipid-binding START domain-containing protein
544	Gma-m039-3p	Glyma07g01940.1	3.5	907-928	919	0	0.0175841	118	12.2	Homeobox-leucine zipper family protein / lipid-binding START domain-containing protein
545	Gma-m039-3p	Glyma08g21620.2	3.5	777-798	789	0	0.0175841	116	12	Homeobox-leucine zipper family protein / lipid-binding START domain-containing protein
546	gma-miR164	Glyma04g33270.1	3.5	623-643	634	0	0.00253116	2	1.5	NAC domain containing protein 100
547	gma-miR167g	Glyma15g00770.2	3.5	1352-1372	1363	0	0.0050559	14	7	zinc finger (C3HC4-type RING finger) family protein
548	gma-miR167g	Glyma15g00770.1	3.5	1804-1824	1815	0	0.0050559	14	7	zinc finger (C3HC4-type RING finger) family protein
549	gma-miR169a	Glyma02g35190.1	3.5	1301-1321	1312	0	0.0200708	3	3	nuclear factor Y, subunit A10
550	gma-miR169u	Glyma18g07890.1	3.5	946-966	957	0	0.0250252	14	7	nuclear factor Y, subunit A1
551	gma-miR2118a	Glyma05g33260.1	3.5	544-564	555	0	0.0050559	161	161	XS domain-containing protein / XS zinc finger domain-containing protein-related
552	gma-miR319a	Glyma08g10350.1	3.5	1162-1181	1172	0	0.0125919	10	9.5	TEOSINTE BRANCHED 1, cycloidea and PCF transcription factor 2
553	gma-miR396e	Glyma03g02500.1	3.5	538-560	550	0	0.0250252	14	13	growth-regulating factor 9
554	gma-miR396e	Glyma01g34650.1	3.5	116-138	128	0	0.0250252	12	11	growth-regulating factor 9
555	gma-miR396e	Glyma14g10100.1	3.5	699-721	711	0	0.0250252	141	35.25	growth-regulating factor 1
556	gma-miR396e	Glyma14g10090.1	3.5	692-714	704	0	0.0250252	141	35.25	growth-regulating factor 1
557	gma-miR396e	Glyma15g19460.1	3.5	335-357	347	0	0.0250252	5	5	growth-regulating factor 5
558	gma-miR396e	Glyma09g07990.1	3.5	368-390	380	0	0.0250252	5	5	growth-regulating factor 5
559	gma-miR396e	Glyma17g35100.1	3.5	712-734	724	0	0.0250252	141	35.25	growth-regulating factor 1
560	gma-miR396e	Glyma17g35090.1	3.5	901-923	913	0	0.0250252	141	35.25	growth-regulating factor 1
561	gma-miR398c	Glyma06g19680.1	3.5	802-821	812	0	0.00253116	6	6	GATA type zinc finger transcription factor family protein
562	mtr-miR164d	Glyma06g21020.1	3.5	730-750	741	0	0.00757426	12	11.5	NAC domain containing protein 100
563	mtr-miR164d	Glyma17g10970.1	3.5	784-804	795	0	0.00757426	32	16	NAC domain containing protein 100
564	mtr-miR164d	Glyma05g00930.1	3.5	740-760	751	0	0.00757426	32	16	NAC domain containing protein 100
565	mtr-miR166d	Glyma04g09000.1	3.5	82-102	93	0	0.0225511	118	12.2	homeobox gene 8
566	mtr-miR166d	Glyma06g09100.1	3.5	556-576	567	0	0.0225511	118	12.2	homeobox gene 8
567	mtr-miR166d	Glyma15g13640.1	3.5	557-577	568	0	0.0225511	100	14.9	Homeobox-leucine zipper family protein / lipid-binding START domain-containing protein
568	mtr-miR166d	Glyma08g13110.1	3.5	560-580	571	0	0.0225511	95	17.25	Homeobox-leucine zipper family protein / lipid-binding START domain-containing protein
569	mtr-miR166d	Glyma09g02750.1	3.5	557-577	568	0	0.0225511	91	16.85	Homeobox-leucine zipper family protein / lipid-binding START domain-containing protein
570	mtr-miR166d	Glyma11g20520.1	3.5	594-614	605	0	0.0225511	62	31	Homeobox-leucine zipper family protein / lipid-binding START domain-containing protein
571	mtr-miR166d	Glyma08g13110.2	3.5	560-580	571	0	0.0225511	93	17.05	Homeobox-leucine zipper family protein / lipid-binding START domain-containing protein
572	mtr-miR166d	Glyma05g30000.1	3.5	1030-1050	1041	0	0.0225511	75	13.75	Homeobox-leucine zipper family protein / lipid-binding START domain-containing protein
573	mtr-miR166d	Glyma12g08080.1	3.5	1228-1248	1239	0	0.0225511	62	31	Homeobox-leucine zipper family protein / lipid-binding START domain-containing protein
574	mtr-miR169d	Glyma02g35190.1	3.5	1301-1321	1312	0	0.0175841	3	3	nuclear factor Y, subunit A10
575	mtr-miR169m	Glyma18g07890.1	3.5	946-966	957	0	0.0100862	14	7	nuclear factor Y, subunit A1
576	mtr-miR2118	Glyma13g25780.1	3.5	486-507	498	0	0.0050559	13	2.93333	NB-ARC domain-containing disease resistance protein
577	mtr-miR2118	Glyma13g25750.1	3.5	590-611	602	0	0.0050559	13	2.93333	NB-ARC domain-containing disease resistance protein
578	PN-miR4413_L+1	Glyma09g30500.1	3.5	908-928	919	0	0.0225511	4	1.33333	Pentatricopeptide repeat (PPR) superfamily protein
579	PN-miR4413_L+1	Glyma09g30160.1	3.5	1022-1042	1033	0	0.0225511	10	2.5	ATP binding;nucleic acid binding;helicases
580	pvu-miR319c	Glyma06g34330.1	3.5	945-965	956	0	0.0250252	7	3.5	TEOSINTE BRANCHED 1, cycloidea and PCF transcription factor 3
581	pvu-miR319c	Glyma08g10350.1	3.5	1161-1181	1172	0	0.0250252	10	9.5	TEOSINTE BRANCHED 1, cycloidea and PCF transcription factor 2
582	pvu-miR319c	Glyma12g20160.1	3.5	1322-1342	1333	0	0.0250252	7	3.5	TEOSINTE BRANCHED 1, cycloidea and PCF transcription factor 3
583	soy_3	Glyma07g01940.2	3.5	15-36	27	0	0.0175841	120	12.4	Homeobox-leucine zipper family protein / lipid-binding START domain-containing protein
584	soy_3	Glyma07g01940.3	3.5	907-928	919	0	0.0175841	116	12	Homeobox-leucine zipper family protein / lipid-binding START domain-containing protein
585	soy_3	Glyma07g01950.1	3.5	606-627	618	0	0.0175841	118	12.2	Homeobox-leucine zipper family protein / lipid-binding START domain-containing protein
586	soy_3	Glyma08g21620.1	3.5	777-798	789	0	0.0175841	117	12.1	Homeobox-leucine zipper family protein / lipid-binding START domain-containing protein
587	soy_3	Glyma08g21610.1	3.5	886-907	898	0	0.0175841	115	11.9	Homeobox-leucine zipper family protein / lipid-binding START domain-containing protein
588	soy_3	Glyma07g01940.1	3.5	907-928	919	0	0.0175841	118	12.2	Homeobox-leucine zipper family protein / lipid-binding START domain-containing protein
589	soy_3	Glyma08g21620.2	3.5	777-798	789	0	0.0175841	116	12	Homeobox-leucine zipper family protein / lipid-binding START domain-containing protein
590	Vun37466_339_240	Glyma01g18100.1	3.5	764-785	776	0	0.00253116	257	128.5	GRAS family transcription factor
591	aau-miR396	Glyma19g39020.1	4	370-390	381	0	0.0455012	4	2	Protein of unknown function, DUF593
592	ahy-miR398	Glyma03g40280.2	4	146-165	156	0	0.00883105	37	11.5667	copper/zinc superoxide dismutase 1
593	ahy-miR398	Glyma03g40280.3	4	146-165	156	0	0.00883105	37	11.5667	copper/zinc superoxide dismutase 1
594	Gma-m039-3p	Glyma04g09000.1	4	81-102	93	0	0.0197603	118	12.2	homeobox gene 8
595	Gma-m039-3p	Glyma06g09100.1	4	555-576	567	0	0.0197603	118	12.2	homeobox gene 8
596	Gma-m039-3p	Glyma15g13640.1	4	556-577	568	0	0.0197603	100	14.9	Homeobox-leucine zipper family protein / lipid-binding START domain-containing protein
597	Gma-m039-3p	Glyma08g13110.1	4	559-580	571	0	0.0197603	95	17.25	Homeobox-leucine zipper family protein / lipid-binding START domain-containing protein
598	Gma-m039-3p	Glyma09g02750.1	4	556-577	568	0	0.0197603	91	16.85	Homeobox-leucine zipper family protein / lipid-binding START domain-containing protein
599	Gma-m039-3p	Glyma11g20520.1	4	593-614	605	0	0.0197603	62	31	Homeobox-leucine zipper family protein / lipid-binding START domain-containing protein
600	Gma-m039-3p	Glyma08g13110.2	4	559-580	571	0	0.0197603	93	17.05	Homeobox-leucine zipper family protein / lipid-binding START domain-containing protein
601	Gma-m039-3p	Glyma05g30000.1	4	1029-1050	1041	0	0.0197603	75	13.75	Homeobox-leucine zipper family protein / lipid-binding START domain-containing protein
602	Gma-m039-3p	Glyma12g08080.1	4	1227-1248	1239	0	0.0197603	62	31	Homeobox-leucine zipper family protein / lipid-binding START domain-containing protein
603	gma-miR1507a	Glyma03g29370.1	4	328-350	340	0	0.00663063	8	8	NB-ARC domain-containing disease resistance protein
604	gma-miR1507b	Glyma03g29370.1	4	329-350	340	0	0.0132173	8	8	NB-ARC domain-containing disease resistance protein
605	gma-miR1510b-3p	Glyma12g15850.1	4	847-867	858	0	0.0518302	4	4	disease resistance protein (TIR-NBS-LRR class), putative
606	gma-miR1510b-3p	Glyma16g09940.1	4	496-516	507	0	0.0518302	12	6	Disease resistance protein (TIR-NBS-LRR class) family
607	gma-miR167a	Glyma02g40650.2	4	2295-2316	2306	0	0.0262599	37	7.70833	auxin response factor 8
608	gma-miR167a	Glyma18g05330.1	4	2869-2889	2880	0	0.0262599	54	13.625	auxin response factor 8
609	gma-miR167a	Glyma14g38940.1	4	2774-2795	2785	0	0.0262599	57	14.2679	auxin response factor 8
610	gma-miR167a	Glyma02g40650.1	4	2913-2934	2924	0	0.0262599	37	7.70833	auxin response factor 8
611	gma-miR167a	Glyma11g31940.1	4	2927-2947	2938	0	0.0262599	57	14.4583	auxin response factor 8
612	gma-miR169a	Glyma18g07890.1	4	946-966	957	0	0.0391301	14	7	nuclear factor Y, subunit A1
613	gma-miR169b	Glyma18g07890.1	4	946-966	957	0	0.00442532	14	7	nuclear factor Y, subunit A1
614	gma-miR169n	Glyma18g07890.1	4	946-966	957	0	0.00663063	14	7	nuclear factor Y, subunit A1
615	gma-miR169u	Glyma09g07960.1	4	920-940	931	0	0.034859	3	0.75	nuclear factor Y, subunit A3
616	gma-miR169u	Glyma09g07960.2	4	974-994	985	0	0.034859	3	0.75	nuclear factor Y, subunit A3
617	gma-miR169u	Glyma09g07960.3	4	1144-1164	1155	0	0.034859	3	0.75	nuclear factor Y, subunit A3
618	gma-miR169u	Glyma02g35190.1	4	1301-1321	1312	0	0.034859	3	3	nuclear factor Y, subunit A10
619	gma-miR171c-3p	Glyma11g06980.1	4	486-506	497	0	0.00663063	5	5	GRAS family transcription factor
620	gma-miR171i-3p	Glyma11g06980.1	4	486-506	497	0	0.0175841	5	5	GRAS family transcription factor
621	gma-miR171k-3p	Glyma13g02840.1	4	339-359	350	0	0.00442532	3	3	GRAS family transcription factor
622	gma-miR2109	Glyma02g02790.1	4	98-117	108	0	0.0433822	16	16	Disease resistance protein (TIR-NBS-LRR class) family
623	gma-miR2109	Glyma16g33980.1	4	54-73	64	0	0.0433822	11	2.97222	disease resistance protein (TIR-NBS-LRR class), putative
624	gma-miR2118a	Glyma07g04460.1	4	947-967	958	0	0.0132173	26	13	Protein kinase superfamily protein
625	gma-miR2118a	Glyma16g01050.1	4	954-974	965	0	0.0132173	26	13	Protein kinase superfamily protein
626	gma-miR319a	Glyma06g34330.1	4	946-965	956	0	0.0240981	7	3.5	TEOSINTE BRANCHED 1, cycloidea and PCF transcription factor 3
627	gma-miR319a	Glyma12g20160.1	4	1323-1342	1333	0	0.0240981	7	3.5	TEOSINTE BRANCHED 1, cycloidea and PCF transcription factor 3
628	gma-miR396b-5p	Glyma11g11820.1	4	375-396	386	0	0.104952	16	4.83333	growth-regulating factor 5
629	gma-miR396b-5p	Glyma01g34650.1	4	117-138	128	0	0.104952	12	11	growth-regulating factor 9
630	gma-miR396b-5p	Glyma16g00970.1	4	342-363	353	0	0.104952	3	1.5	growth-regulating factor 5
631	gma-miR396b-5p	Glyma03g02500.1	4	539-560	550	0	0.104952	14	13	growth-regulating factor 9
632	gma-miR396b-5p	Glyma19g37740.2	4	315-336	326	0	0.104952	3	1	growth-regulating factor 4
633	gma-miR396b-5p	Glyma12g01730.2	4	493-514	504	0	0.104952	13	3.83333	growth-regulating factor 5
634	gma-miR396b-5p	Glyma10g07790.1	4	543-564	554	0	0.104952	5	5	growth-regulating factor 4
635	gma-miR396b-5p	Glyma01g44470.1	4	417-438	428	0	0.104952	13	4.5	growth-regulating factor 5
636	gma-miR396b-5p	Glyma11g01060.1	4	338-359	349	0	0.104952	7	3	growth-regulating factor 5
637	gma-miR396b-5p	Glyma12g01730.1	4	493-514	504	0	0.104952	13	3.83333	growth-regulating factor 5
638	gma-miR396b-5p	Glyma15g19460.1	4	336-357	347	0	0.104952	5	5	growth-regulating factor 5
639	gma-miR396b-5p	Glyma09g07990.1	4	369-390	380	0	0.104952	5	5	growth-regulating factor 5
640	gma-miR396b-5p	Glyma14g10100.1	4	700-721	711	0	0.104952	141	35.25	growth-regulating factor 1
641	gma-miR396b-5p	Glyma17g35100.1	4	713-734	724	0	0.104952	141	35.25	growth-regulating factor 1
642	gma-miR396b-5p	Glyma14g10090.1	4	693-714	704	0	0.104952	141	35.25	growth-regulating factor 1
643	gma-miR396b-5p	Glyma17g35090.1	4	902-923	913	0	0.104952	141	35.25	growth-regulating factor 1
644	gma-miR398a	Glyma03g40280.2	4	145-165	156	0	0.00442532	37	11.5667	copper/zinc superoxide dismutase 1
645	gma-miR398a	Glyma03g40280.3	4	145-165	156	0	0.00442532	37	11.5667	copper/zinc superoxide dismutase 1
646	gma-miR4413b	Glyma0679s00210.1	4	1091-1110	1101	0	0.0455012	13	1.85714	Pentatricopeptide repeat (PPR) superfamily protein
647	gma-miR4415a-3p	Glyma20g12220.1	4	267-287	278	0	0.0262599	39	9.45	Plant L-ascorbate oxidase
648	gma-miR5042	Glyma08g41950.1	4	493-514	505	0	0.00442532	4	1.33333	RNI-like superfamily protein
649	gma-miR5775	Glyma13g21120.1	4	589-610	601	0	0.030569	5	5	2-oxoglutarate (2OG) and Fe(II)-dependent oxygenase superfamily protein
650	gso-miR2109	Glyma02g02790.1	4	97-117	108	0	0.0412585	16	16	Disease resistance protein (TIR-NBS-LRR class) family
651	gso-miR2109	Glyma16g33980.1	4	53-73	64	0	0.0412585	11	2.97222	disease resistance protein (TIR-NBS-LRR class), putative
652	gso-miR482a	Glyma07g37770.1	4	394-413	404	0	0.0132173	4	4	flowering promoting factor 1
653	mtr-miR169f	Glyma18g07890.1	4	946-966	957	0	0.0110266	14	7	nuclear factor Y, subunit A1
654	mtr-miR169m	Glyma03g36140.3	4	1356-1376	1367	0	0.0154031	14	3.58333	nuclear factor Y, subunit A10
655	mtr-miR169m	Glyma03g36140.2	4	1364-1384	1375	0	0.0154031	14	3.58333	nuclear factor Y, subunit A10
656	mtr-miR169m	Glyma03g36140.1	4	1368-1388	1379	0	0.0154031	14	3.58333	nuclear factor Y, subunit A10
657	mtr-miR169p	Glyma03g36140.3	4	1356-1377	1367	0	0.0197603	14	3.58333	nuclear factor Y, subunit A10
658	mtr-miR169p	Glyma03g36140.2	4	1364-1385	1375	0	0.0197603	14	3.58333	nuclear factor Y, subunit A10
659	mtr-miR169p	Glyma03g36140.1	4	1368-1389	1379	0	0.0197603	14	3.58333	nuclear factor Y, subunit A10
660	mtr-miR2118	Glyma13g25420.1	4	658-679	670	0	0.0110266	13	2.93333	NB-ARC domain-containing disease resistance protein
661	mtr-miR5213	Glyma16g10080.1	4	55-76	67	0	0.0369969	14	14	Disease resistance protein (TIR-NBS-LRR class) family
662	PN-miR159c_R-3	Glyma10g28010.1	4	670-687	678	0	0.197111	2	2	germin-like protein 10
663	soy_3	Glyma04g09000.1	4	81-102	93	0	0.00883105	118	12.2	homeobox gene 8
664	soy_3	Glyma06g09100.1	4	555-576	567	0	0.00883105	118	12.2	homeobox gene 8
665	soy_3	Glyma11g20520.1	4	593-614	605	0	0.00883105	62	31	Homeobox-leucine zipper family protein / lipid-binding START domain-containing protein
666	soy_3	Glyma12g08080.1	4	1227-1248	1239	0	0.00883105	62	31	Homeobox-leucine zipper family protein / lipid-binding START domain-containing protein
667	Vun37466_339_240	Glyma01g33270.1	4	1187-1208	1199	0	0.00442532	159	80.5	GRAS family transcription factor
668	Vun37466_339_240	Glyma03g03760.1	4	1716-1737	1728	0	0.00442532	159	80.5	GRAS family transcription factor
669	Vun78330_1521_100	Glyma20g11040.1	4	907-927	918	0	0.0262599	9	4.5	myb domain protein 33
670	Vun78330_1521_100	Glyma13g04030.1	4	752-772	763	0	0.0262599	9	4.5	myb domain protein 33
671	Vun78330_1521_100	Glyma15g35860.1	4	926-946	937	0	0.0262599	7	3.5	myb domain protein 33
672	Vun78330_1521_100	Glyma13g25720.1	4	827-847	838	0	0.0262599	7	3.5	myb domain protein 33
673	Vun78330_1521_100	Glyma03g38120.1	4	2073-2093	2084	0	0.0262599	12	6	HCO3- transporter family
674	Vun78330_1521_100	Glyma19g40720.1	4	2151-2171	2162	0	0.0262599	12	6	HCO3- transporter family
675	vun-miR319b	Glyma20g11040.1	4	907-927	918	0	0.0132173	9	4.5	myb domain protein 33
676	vun-miR319b	Glyma13g04030.1	4	752-772	763	0	0.0132173	9	4.5	myb domain protein 33
677	vun-miR319b	Glyma15g35860.1	4	926-946	937	0	0.0132173	7	3.5	myb domain protein 33
678	vun-miR319b	Glyma13g25720.1	4	827-847	838	0	0.0132173	7	3.5	myb domain protein 33
679	Wgs166059_376_200	Glyma06g34330.1	4	945-965	956	0	0.0110266	7	3.5	TEOSINTE BRANCHED 1, cycloidea and PCF transcription factor 3
680	Wgs166059_376_200	Glyma12g20160.1	4	1322-1342	1333	0	0.0110266	7	3.5	TEOSINTE BRANCHED 1, cycloidea and PCF transcription factor 3
681	Wgs220873_156_100	Glyma15g00770.2	4	1352-1372	1363	0	0.0175841	14	7	zinc finger (C3HC4-type RING finger) family protein
682	Wgs220873_156_100	Glyma15g00770.1	4	1804-1824	1815	0	0.0175841	14	7	zinc finger (C3HC4-type RING finger) family protein
683	ahy-miR156a	Glyma02g30670.1	0	758-777	768	1	0.137645	2	1	squamosa promoter binding protein-like 9
684	ahy-miR156a	Glyma18g36960.1	0	713-732	723	1	0.137645	2	1	squamosa promoter binding protein-like 9
685	gma-miR156b	Glyma02g30670.1	0	757-777	768	1	0.0789777	2	1	squamosa promoter binding protein-like 9
686	gma-miR156b	Glyma18g36960.1	0	712-732	723	1	0.0789777	2	1	squamosa promoter binding protein-like 9
687	gma-miR156a	Glyma02g30670.1	1	758-777	768	1	0.120448	2	1	squamosa promoter binding protein-like 9
688	gma-miR156a	Glyma18g36960.1	1	713-732	723	1	0.120448	2	1	squamosa promoter binding protein-like 9
689	gma-miR172c	Glyma01g39520.2	1	1689-1709	1700	1	0.0350228	5	1.66667	Integrase-type DNA-binding superfamily protein
690	gma-miR172d	Glyma01g39520.2	1	1686-1709	1700	1	0.0211633	5	1.66667	Integrase-type DNA-binding superfamily protein
691	mtr-miR172	Glyma01g39520.2	1	1689-1709	1700	1	0.0350228	5	1.66667	Integrase-type DNA-binding superfamily protein
692	gma-miR1510b-3p	Glyma19g07660.1	1.5	971-991	982	1	0.0259832	3	1	Disease resistance protein (TIR-NBS-LRR class) family
693	Gma-m024-5p	Glyma02g30670.1	2	757-777	768	1	0.102909	2	1	squamosa promoter binding protein-like 9
694	Gma-m024-5p	Glyma18g36960.1	2	712-732	723	1	0.102909	2	1	squamosa promoter binding protein-like 9
695	Gma-m026-5p	Glyma07g04050.2	2	1424-1444	1435	1	0.0355519	3	0.75	nuclear factor Y, subunit A3
696	Gma-m026-5p	Glyma07g04050.1	2	1453-1473	1464	1	0.0355519	3	0.75	nuclear factor Y, subunit A3
697	Gma-m026-5p	Glyma07g04050.3	2	1474-1494	1485	1	0.0355519	3	0.75	nuclear factor Y, subunit A3
698	Gma-m026-5p	Glyma07g04050.4	2	1478-1498	1489	1	0.0355519	3	0.75	nuclear factor Y, subunit A3
699	gma-miR1513	Glyma08g27950.1	2	179-199	190	1	0.0642111	2	2	F-box family protein
700	gma-miR169v	Glyma07g04050.2	2	1425-1443	1434	1	0.119	3	0.75	nuclear factor Y, subunit A3
701	gma-miR169v	Glyma07g04050.1	2	1454-1472	1463	1	0.119	3	0.75	nuclear factor Y, subunit A3
702	gma-miR169v	Glyma07g04050.3	2	1475-1493	1484	1	0.119	3	0.75	nuclear factor Y, subunit A3
703	gma-miR169v	Glyma07g04050.4	2	1479-1497	1488	1	0.119	3	0.75	nuclear factor Y, subunit A3
704	gma-miR172f	Glyma01g39520.2	2	1690-1709	1700	1	0.0355519	5	1.66667	Integrase-type DNA-binding superfamily protein
705	gma-miR319f	Glyma13g29160.1	2	2068-2087	2078	1	0.023844	4	2	TEOSINTE BRANCHED 1, cycloidea and PCF transcription factor 2
706	mtr-miR156j	Glyma02g30670.1	2	758-777	768	1	0.102909	2	1	squamosa promoter binding protein-like 9
707	mtr-miR156j	Glyma18g36960.1	2	713-732	723	1	0.102909	2	1	squamosa promoter binding protein-like 9
708	mtr-miR169f	Glyma07g04050.2	2	1423-1443	1434	1	0.0809962	3	0.75	nuclear factor Y, subunit A3
709	mtr-miR169f	Glyma07g04050.1	2	1452-1472	1463	1	0.0809962	3	0.75	nuclear factor Y, subunit A3
710	mtr-miR169f	Glyma07g04050.3	2	1473-1493	1484	1	0.0809962	3	0.75	nuclear factor Y, subunit A3
711	mtr-miR169f	Glyma07g04050.4	2	1477-1497	1488	1	0.0809962	3	0.75	nuclear factor Y, subunit A3
712	PN-miR157d	Glyma02g30670.1	2	758-777	768	1	0.102909	2	1	squamosa promoter binding protein-like 9
713	PN-miR157d	Glyma18g36960.1	2	713-732	723	1	0.102909	2	1	squamosa promoter binding protein-like 9
714	PN-miR172e	Glyma01g39520.2	2	1689-1709	1700	1	0.0355519	5	1.66667	Integrase-type DNA-binding superfamily protein
715	aau-miR319	Glyma13g29160.1	2.5	2068-2087	2078	1	0.0217	4	2	TEOSINTE BRANCHED 1, cycloidea and PCF transcription factor 2
716	gma-miR1508c	Glyma09g07290.1	2.5	179-199	190	1	0.00546972	3	3	rna processing factor 2
717	gma-miR1512	Glyma08g17790.1	2.5	1198-1219	1210	1	0.0109095	2	2	lectin protein kinase family protein
718	gma-miR169d	Glyma07g04050.2	2.5	1422-1444	1435	1	0.0217	3	0.75	nuclear factor Y, subunit A3
719	gma-miR169d	Glyma07g04050.1	2.5	1451-1473	1464	1	0.0217	3	0.75	nuclear factor Y, subunit A3
720	gma-miR169d	Glyma07g04050.3	2.5	1472-1494	1485	1	0.0217	3	0.75	nuclear factor Y, subunit A3
721	gma-miR169d	Glyma07g04050.4	2.5	1476-1498	1489	1	0.0217	3	0.75	nuclear factor Y, subunit A3
722	mtr-miR169m	Glyma07g04050.2	2.5	1423-1443	1434	1	0.0585482	3	0.75	nuclear factor Y, subunit A3
723	mtr-miR169m	Glyma07g04050.1	2.5	1452-1472	1463	1	0.0585482	3	0.75	nuclear factor Y, subunit A3
724	mtr-miR169m	Glyma07g04050.3	2.5	1473-1493	1484	1	0.0585482	3	0.75	nuclear factor Y, subunit A3
725	mtr-miR169m	Glyma07g04050.4	2.5	1477-1497	1488	1	0.0585482	3	0.75	nuclear factor Y, subunit A3
726	Vun54590_44_120	Glyma07g04050.2	2.5	1423-1444	1435	1	0.108794	3	0.75	nuclear factor Y, subunit A3
727	Vun54590_44_120	Glyma07g04050.1	2.5	1452-1473	1464	1	0.108794	3	0.75	nuclear factor Y, subunit A3
728	Vun54590_44_120	Glyma07g04050.3	2.5	1473-1494	1485	1	0.108794	3	0.75	nuclear factor Y, subunit A3
729	Vun54590_44_120	Glyma07g04050.4	2.5	1477-1498	1489	1	0.108794	3	0.75	nuclear factor Y, subunit A3
730	aau-miR396	Glyma19g37740.1	3	860-881	871	1	0.0850197	3	1	growth-regulating factor 4
731	Est17179_297_240	Glyma13g29160.1	3	2067-2087	2078	1	0.0195514	4	2	TEOSINTE BRANCHED 1, cycloidea and PCF transcription factor 2
732	gma-miR1512b	Glyma08g17790.1	3	1198-1219	1210	1	0.0049241	2	2	lectin protein kinase family protein
733	gma-miR169b	Glyma07g04050.2	3	1423-1443	1434	1	0.0713691	3	0.75	nuclear factor Y, subunit A3
734	gma-miR169b	Glyma07g04050.1	3	1452-1472	1463	1	0.0713691	3	0.75	nuclear factor Y, subunit A3
735	gma-miR169b	Glyma07g04050.3	3	1473-1493	1484	1	0.0713691	3	0.75	nuclear factor Y, subunit A3
736	gma-miR169b	Glyma07g04050.4	3	1477-1497	1488	1	0.0713691	3	0.75	nuclear factor Y, subunit A3
737	gma-miR169c	Glyma07g04050.2	3	1423-1443	1434	1	0.0575149	3	0.75	nuclear factor Y, subunit A3
738	gma-miR169c	Glyma07g04050.1	3	1452-1472	1463	1	0.0575149	3	0.75	nuclear factor Y, subunit A3
739	gma-miR169c	Glyma07g04050.3	3	1473-1493	1484	1	0.0575149	3	0.75	nuclear factor Y, subunit A3
740	gma-miR169c	Glyma07g04050.4	3	1477-1497	1488	1	0.0575149	3	0.75	nuclear factor Y, subunit A3
741	gma-miR172a	Glyma01g39520.2	3	1689-1709	1700	1	0.0339637	5	1.66667	Integrase-type DNA-binding superfamily protein
742	gma-miR172k	Glyma01g39520.2	3	1689-1709	1700	1	0.0621558	5	1.66667	Integrase-type DNA-binding superfamily protein
743	gma-miR2118a	Glyma08g12860.1	3	1591-1611	1602	1	0.00982396	3	3	Tetratricopeptide repeat (TPR)-like superfamily protein
744	gma-miR396e	Glyma19g37740.1	3	859-881	871	1	0.0667738	3	1	growth-regulating factor 4
745	mtr-miR169e	Glyma07g04050.2	3	1424-1444	1435	1	0.0850197	3	0.75	nuclear factor Y, subunit A3
746	mtr-miR169e	Glyma07g04050.1	3	1453-1473	1464	1	0.0850197	3	0.75	nuclear factor Y, subunit A3
747	mtr-miR169e	Glyma07g04050.3	3	1474-1494	1485	1	0.0850197	3	0.75	nuclear factor Y, subunit A3
748	mtr-miR169e	Glyma07g04050.4	3	1478-1498	1489	1	0.0850197	3	0.75	nuclear factor Y, subunit A3
749	ahy-miR3516	Glyma19g39270.1	3.5	411-430	421	1	0.0130771	3	1.5	Peroxidase superfamily protein
750	gma-miR1508b	Glyma09g07290.1	3.5	179-199	190	1	0.00437818	3	3	rna processing factor 2
751	gma-miR169a	Glyma07g04050.2	3.5	1423-1443	1434	1	0.0344934	3	0.75	nuclear factor Y, subunit A3
752	gma-miR169a	Glyma07g04050.1	3.5	1452-1472	1463	1	0.0344934	3	0.75	nuclear factor Y, subunit A3
753	gma-miR169a	Glyma07g04050.3	3.5	1473-1493	1484	1	0.0344934	3	0.75	nuclear factor Y, subunit A3
754	gma-miR169a	Glyma07g04050.4	3.5	1477-1497	1488	1	0.0344934	3	0.75	nuclear factor Y, subunit A3
755	gma-miR169u	Glyma07g04050.2	3.5	1422-1443	1434	1	0.0429292	3	0.75	nuclear factor Y, subunit A3
756	gma-miR169u	Glyma07g04050.1	3.5	1451-1472	1463	1	0.0429292	3	0.75	nuclear factor Y, subunit A3
757	gma-miR169u	Glyma07g04050.3	3.5	1472-1493	1484	1	0.0429292	3	0.75	nuclear factor Y, subunit A3
758	gma-miR169u	Glyma07g04050.4	3.5	1476-1497	1488	1	0.0429292	3	0.75	nuclear factor Y, subunit A3
759	gma-miR319a	Glyma13g29160.1	3.5	2068-2087	2078	1	0.0217	4	2	TEOSINTE BRANCHED 1, cycloidea and PCF transcription factor 2
760	mtr-miR169d	Glyma07g04050.2	3.5	1423-1443	1434	1	0.0302476	3	0.75	nuclear factor Y, subunit A3
761	mtr-miR169d	Glyma07g04050.1	3.5	1452-1472	1463	1	0.0302476	3	0.75	nuclear factor Y, subunit A3
762	mtr-miR169d	Glyma07g04050.3	3.5	1473-1493	1484	1	0.0302476	3	0.75	nuclear factor Y, subunit A3
763	mtr-miR169d	Glyma07g04050.4	3.5	1477-1497	1488	1	0.0302476	3	0.75	nuclear factor Y, subunit A3
764	pvu-miR319c	Glyma13g29160.1	3.5	2067-2087	2078	1	0.0429292	4	2	TEOSINTE BRANCHED 1, cycloidea and PCF transcription factor 2
765	Vun78330_1521_100	Glyma05g27370.1	3.5	912-932	923	1	0.017398	2	2	TEOSINTE BRANCHED 1, cycloidea and PCF transcription factor 2
766	vun-miR319b	Glyma05g27370.1	3.5	912-932	923	1	0.0217	2	2	TEOSINTE BRANCHED 1, cycloidea and PCF transcription factor 2
767	aau-miR396	Glyma03g36370.1	4	679-699	690	1	0.077461	4	2	Protein of unknown function, DUF593
768	ahy-miR408-3p	Glyma14g06070.1	4	51-71	62	1	0.0227726	3	2.5	laccase 5
769	gma-miR1510b-3p	Glyma12g34020.1	4	991-1011	1002	1	0.0880258	3	3	disease resistance protein (TIR-NBS-LRR class), putative
770	gma-miR1510b-3p	Glyma06g43850.1	4	676-696	687	1	0.0880258	2	2	disease resistance protein (TIR-NBS-LRR class), putative
771	gma-miR169t	Glyma07g04050.2	4	1423-1443	1434	1	0.0190135	3	0.75	nuclear factor Y, subunit A3
772	gma-miR169t	Glyma07g04050.1	4	1452-1472	1463	1	0.0190135	3	0.75	nuclear factor Y, subunit A3
773	gma-miR169t	Glyma07g04050.3	4	1473-1493	1484	1	0.0190135	3	0.75	nuclear factor Y, subunit A3
774	gma-miR169t	Glyma07g04050.4	4	1477-1497	1488	1	0.0190135	3	0.75	nuclear factor Y, subunit A3
775	gma-miR172k	Glyma08g46410.1	4	665-684	675	1	0.0739123	2	2	B-cell receptor-associated protein 31-like
776	gma-miR396b-5p	Glyma19g37740.1	4	860-881	871	1	0.174665	3	1	growth-regulating factor 4
777	gma-miR396e	Glyma03g36370.1	4	678-699	690	1	0.0376655	4	2	Protein of unknown function, DUF593
778	gso-miR2218	Glyma08g12860.1	4	1590-1611	1602	1	0.00764923	3	3	Tetratricopeptide repeat (TPR)-like superfamily protein
779	mtr-miR169i	Glyma07g04050.2	4	1424-1444	1435	1	0.0376655	3	0.75	nuclear factor Y, subunit A3
780	mtr-miR169i	Glyma07g04050.1	4	1453-1473	1464	1	0.0376655	3	0.75	nuclear factor Y, subunit A3
781	mtr-miR169i	Glyma07g04050.3	4	1474-1494	1485	1	0.0376655	3	0.75	nuclear factor Y, subunit A3
782	mtr-miR169i	Glyma07g04050.4	4	1478-1498	1489	1	0.0376655	3	0.75	nuclear factor Y, subunit A3
783	mtr-miR5264	Glyma10g25500.1	4	1018-1036	1027	1	0.048686	2	2	Core-2/I-branching beta-1,6-N-acetylglucosaminyltransferase family protein
784	ahy-miR156a	Glyma19g32800.1	0	737-756	747	2	0.999536	3	1.5	squamosa promoter binding protein-like 9
785	ahy-miR156a	Glyma03g29900.1	0	1138-1157	1148	2	0.999536	3	1.5	squamosa promoter binding protein-like 9
786	ahy-miR156c	Glyma18g00890.1	0	239-259	250	2	0.922602	2	2
787	ahy-miR156c	Glyma11g36980.1	0	1213-1233	1224	2	0.922602	18	18	squamosa promoter binding protein-like 2
788	gma-miR156b	Glyma19g32800.1	0	736-756	747	2	0.985943	3	1.5	squamosa promoter binding protein-like 9
789	gma-miR156b	Glyma03g29900.1	0	1137-1157	1148	2	0.985943	3	1.5	squamosa promoter binding protein-like 9
790	PN-miR157d	Glyma16g05900.1	0	315-334	325	2	0.573836	4	2
791	PN-miR157d	Glyma19g26390.1	0	1461-1480	1471	2	0.573836	4	2	Squamosa promoter-binding protein-like (SBP domain) transcription factor family protein
792	ahy-miR156c	Glyma02g13370.1	0.5	1209-1229	1220	2	0.328361	5	5	Squamosa promoter-binding protein-like (SBP domain) transcription factor family protein
793	gma-miR156f	Glyma02g13370.1	0.5	1208-1229	1220	2	0.328361	5	5	Squamosa promoter-binding protein-like (SBP domain) transcription factor family protein
794	gma-miR156g	Glyma16g05900.1	0.5	313-332	323	2	0.548901	4	2
795	gma-miR156g	Glyma19g26390.1	0.5	1459-1478	1469	2	0.548901	4	2	Squamosa promoter-binding protein-like (SBP domain) transcription factor family protein
796	gma-miR397a	Glyma12g14230.1	0.5	669-689	680	2	0.79651	8	1.66667	Laccase/Diphenol oxidase family protein
797	gma-miR5674	Glyma09g30160.1	0.5	497-517	508	2	0.548901	11	2.36667	ATP binding;nucleic acid binding;helicases
798	mtr-miR171b	Glyma01g18100.1	0.5	768-788	779	2	0.79651	9	4.5	GRAS family transcription factor
799	mtr-miR171b	Glyma11g17490.1	0.5	1137-1157	1148	2	0.79651	9	4.5	GRAS family transcription factor
800	mtr-miR171b	Glyma01g33270.1	0.5	1191-1211	1202	2	0.79651	3	1.5	GRAS family transcription factor
801	mtr-miR171b	Glyma03g03760.1	0.5	1720-1740	1731	2	0.79651	3	1.5	GRAS family transcription factor
802	ahy-miR394	Glyma05g28050.1	1	1107-1126	1117	2	0.891132	7	1.16667	Galactose oxidase/kelch repeat superfamily protein
803	ahy-miR394	Glyma18g00870.2	1	1187-1206	1197	2	0.891132	7	1.16667	Galactose oxidase/kelch repeat superfamily protein
804	ahy-miR394	Glyma18g00870.1	1	1245-1264	1255	2	0.891132	7	1.16667	Galactose oxidase/kelch repeat superfamily protein
805	ahy-miR394	Glyma11g36960.1	1	1228-1247	1238	2	0.891132	7	1.16667	Galactose oxidase/kelch repeat superfamily protein
806	ahy-miR394	Glyma08g11030.1	1	1162-1181	1172	2	0.891132	7	1.16667	Galactose oxidase/kelch repeat superfamily protein
807	ahy-miR394	Glyma08g11030.2	1	1162-1181	1172	2	0.891132	7	1.16667	Galactose oxidase/kelch repeat superfamily protein
808	Gma-m022-3p	Glyma12g14230.1	1	669-689	680	2	0.772001	8	1.66667	Laccase/Diphenol oxidase family protein
809	gma-miR1514a	Glyma16g01940.3	1	780-800	791	2	0.924771	36	8.9
810	gma-miR1514a	Glyma16g01940.1	1	833-853	844	2	0.924771	36	8.9	NAC transcription factor-like 9
811	gma-miR156a	Glyma19g32800.1	1	737-756	747	2	0.99871	3	1.5	squamosa promoter binding protein-like 9
812	gma-miR156a	Glyma03g29900.1	1	1138-1157	1148	2	0.99871	3	1.5	squamosa promoter binding protein-like 9
813	gma-miR156f	Glyma18g00890.1	1	238-259	250	2	0.924771	2	2
814	gma-miR156f	Glyma11g36980.1	1	1212-1233	1224	2	0.924771	18	18	squamosa promoter binding protein-like 2
815	gma-miR156k	Glyma18g00890.1	1	239-259	250	2	0.891132	2	2
816	gma-miR156k	Glyma11g36980.1	1	1213-1233	1224	2	0.891132	18	18	squamosa promoter binding protein-like 2
817	gma-miR171e	Glyma01g18100.1	1	768-788	779	2	0.772001	9	4.5	GRAS family transcription factor
818	gma-miR171e	Glyma11g17490.1	1	1137-1157	1148	2	0.772001	9	4.5	GRAS family transcription factor
819	gma-miR171e	Glyma01g33270.1	1	1191-1211	1202	2	0.772001	3	1.5	GRAS family transcription factor
820	gma-miR171e	Glyma03g03760.1	1	1720-1740	1731	2	0.772001	3	1.5	GRAS family transcription factor
821	gma-miR172c	Glyma01g39520.1	1	1698-1718	1709	2	0.84245	5	1.66667	Integrase-type DNA-binding superfamily protein
822	gma-miR172c	Glyma11g05720.1	1	1766-1786	1777	2	0.84245	5	1.66667	Integrase-type DNA-binding superfamily protein
823	gma-miR172d	Glyma01g39520.1	1	1695-1718	1709	2	0.670048	5	1.66667	Integrase-type DNA-binding superfamily protein
824	gma-miR172d	Glyma11g05720.1	1	1763-1786	1777	2	0.670048	5	1.66667	Integrase-type DNA-binding superfamily protein
825	gma-miR397a	Glyma03g14450.1	1	579-599	590	2	0.772001	14	3.16667	Laccase/Diphenol oxidase family protein
826	gma-miR397a	Glyma03g15800.3	1	720-740	731	2	0.772001	4	1.33333	laccase 7
827	gma-miR4413b	Glyma16g31950.1	1	1215-1234	1225	2	0.84245	13	1.85714	Pentatricopeptide repeat (PPR) superfamily protein
828	mtr-miR171e	Glyma01g18100.1	1	768-788	779	2	0.772001	9	4.5	GRAS family transcription factor
829	mtr-miR171e	Glyma11g17490.1	1	1137-1157	1148	2	0.772001	9	4.5	GRAS family transcription factor
830	mtr-miR171e	Glyma01g33270.1	1	1191-1211	1202	2	0.772001	3	1.5	GRAS family transcription factor
831	mtr-miR171e	Glyma03g03760.1	1	1720-1740	1731	2	0.772001	3	1.5	GRAS family transcription factor
832	mtr-miR172	Glyma01g39520.1	1	1698-1718	1709	2	0.84245	5	1.66667	Integrase-type DNA-binding superfamily protein
833	mtr-miR172	Glyma11g05720.1	1	1766-1786	1777	2	0.84245	5	1.66667	Integrase-type DNA-binding superfamily protein
834	mtr-miR2673a	Glyma18g52170.1	1	546-567	558	2	0.996089	2	2	BCL-2-associated athanogene 5
835	mtr-miR2673a	Glyma13g31550.1	1	1285-1306	1297	2	0.996089	4	0.725	proline-rich spliceosome-associated (PSP) family protein
836	mtr-miR2673a	Glyma13g31550.2	1	1285-1306	1297	2	0.996089	4	0.725	proline-rich spliceosome-associated (PSP) family protein
837	mtr-miR2673a	Glyma02g44330.2	1	315-336	327	2	0.996089	4	1.33333	RNA-binding (RRM/RBD/RNP motifs) family protein
838	mtr-miR2673a	Glyma02g44330.3	1	315-336	327	2	0.996089	4	1.33333	RNA-binding (RRM/RBD/RNP motifs) family protein
839	mtr-miR2673a	Glyma02g44330.1	1	315-336	327	2	0.996089	4	1.33333	RNA-binding (RRM/RBD/RNP motifs) family protein
840	Vun101791_746_100	Glyma18g00870.1	1	1245-1265	1256	2	0.891132	11	1.83333	Galactose oxidase/kelch repeat superfamily protein
841	Vun101791_746_100	Glyma11g36960.1	1	1228-1248	1239	2	0.891132	11	1.83333	Galactose oxidase/kelch repeat superfamily protein
842	Wgs208270_415_120	Glyma13g40470.3	1	585-605	596	2	0.948016	4	0.875	related to AP2.7
843	Wgs208270_415_120	Glyma13g40470.2	1	952-972	963	2	0.948016	4	0.875	target of early activation tagged (EAT) 2
844	Wgs208270_415_120	Glyma15g04930.1	1	1270-1290	1281	2	0.948016	5	1.075	related to AP2.7
845	Wgs208270_415_120	Glyma12g07800.1	1	1754-1774	1765	2	0.948016	2	0.325	related to AP2.7
846	Wgs208270_415_120	Glyma11g15650.3	1	1760-1780	1771	2	0.948016	2	0.325	related to AP2.7
847	Wgs208270_415_120	Glyma11g15650.1	1	1802-1822	1813	2	0.948016	2	0.325	related to AP2.7
848	Wgs208270_415_120	Glyma13g40470.1	1	1789-1809	1800	2	0.948016	4	0.875	related to AP2.7
849	Gma-m022-3p	Glyma03g14450.1	1.5	579-599	590	2	0.74454	14	3.16667	Laccase/Diphenol oxidase family protein
850	Gma-m022-3p	Glyma03g15800.3	1.5	720-740	731	2	0.74454	4	1.33333	laccase 7
851	gma-miR1510b-3p	Glyma19g07680.1	1.5	567-587	578	2	0.74454	3	1	transmembrane receptors;ATP binding
852	gma-miR156k	Glyma02g13370.1	1.5	1209-1229	1220	2	0.289063	5	5	Squamosa promoter-binding protein-like (SBP domain) transcription factor family protein
853	gma-miR397a	Glyma01g27710.1	1.5	754-774	765	2	0.818384	12	2.5	Laccase/Diphenol oxidase family protein
854	gma-miR408	Glyma06g12680.1	1.5	41053	15	2	0.818384	48	44.5	plantacyanin
855	gma-miR408	Glyma04g42120.1	1.5	41085	16	2	0.818384	7	3.5	plantacyanin
856	gma-miR408	Glyma03g26060.1	1.5	682-701	692	2	0.818384	14	7	uclacyanin 1
857	gma-miR5674	Glyma09g30940.1	1.5	449-469	460	2	0.818384	6	1.06667	Pentatricopeptide repeat (PPR) superfamily protein
858	gma-miR5674	Glyma09g30580.1	1.5	497-517	508	2	0.818384	5	0.866667	ATP binding;nucleic acid binding;helicases
859	mtr-miR171c	Glyma01g18100.1	1.5	768-788	779	2	0.74454	9	4.5	GRAS family transcription factor
860	mtr-miR171c	Glyma11g17490.1	1.5	1137-1157	1148	2	0.74454	9	4.5	GRAS family transcription factor
861	mtr-miR171c	Glyma01g33270.1	1.5	1191-1211	1202	2	0.74454	3	1.5	GRAS family transcription factor
862	mtr-miR171c	Glyma03g03760.1	1.5	1720-1740	1731	2	0.74454	3	1.5	GRAS family transcription factor
863	mtr-miR395a	Glyma20g28980.1	1.5	493-513	504	2	0.74454	13	4.33333	ATP sulfurylase 1
864	mtr-miR395a	Glyma20g28980.2	1.5	493-513	504	2	0.74454	13	4.33333	ATP sulfurylase 1
865	mtr-miR395a	Glyma10g38760.1	1.5	530-550	541	2	0.74454	13	4.33333	ATP sulfurylase 1
866	mtr-miR395p	Glyma20g28980.1	1.5	493-513	504	2	0.640671	13	4.33333	ATP sulfurylase 1
867	mtr-miR395p	Glyma20g28980.2	1.5	493-513	504	2	0.640671	13	4.33333	ATP sulfurylase 1
868	mtr-miR395p	Glyma10g38760.1	1.5	530-550	541	2	0.640671	13	4.33333	ATP sulfurylase 1
869	PN-miR4413_L+1	Glyma16g31950.1	1.5	1214-1234	1225	2	0.640671	13	1.85714	Pentatricopeptide repeat (PPR) superfamily protein
870	aau-miR172	Glyma13g40470.3	2	583-605	596	2	0.918073	4	0.875	related to AP2.7
871	aau-miR172	Glyma13g40470.2	2	950-972	963	2	0.918073	4	0.875	target of early activation tagged (EAT) 2
872	aau-miR172	Glyma15g04930.1	2	1268-1290	1281	2	0.918073	5	1.075	related to AP2.7
873	aau-miR172	Glyma12g07800.1	2	1752-1774	1765	2	0.918073	2	0.325	related to AP2.7
874	aau-miR172	Glyma11g15650.3	2	1758-1780	1771	2	0.918073	2	0.325	related to AP2.7
875	aau-miR172	Glyma11g15650.1	2	1800-1822	1813	2	0.918073	2	0.325	related to AP2.7
876	aau-miR172	Glyma13g40470.1	2	1787-1809	1800	2	0.918073	4	0.875	related to AP2.7
877	ahy-miR156a	Glyma16g05900.1	2	315-334	325	2	0.790641	4	2
878	ahy-miR156a	Glyma19g26390.1	2	1461-1480	1471	2	0.790641	4	2	Squamosa promoter-binding protein-like (SBP domain) transcription factor family protein
879	ahy-miR156b-5p	Glyma18g00890.1	2	239-259	250	2	0.846867	2	2
880	ahy-miR156b-5p	Glyma11g36980.1	2	1213-1233	1224	2	0.846867	18	18	squamosa promoter binding protein-like 2
881	Gma-m001-5p	Glyma02g13370.1	2	1209-1229	1220	2	0.608677	5	5	Squamosa promoter-binding protein-like (SBP domain) transcription factor family protein
882	Gma-m022-3p	Glyma01g27710.1	2	754-774	765	2	0.713771	12	2.5	Laccase/Diphenol oxidase family protein
883	Gma-m024-5p	Glyma19g32800.1	2	736-756	747	2	0.996409	3	1.5	squamosa promoter binding protein-like 9
884	Gma-m024-5p	Glyma03g29900.1	2	1137-1157	1148	2	0.996409	3	1.5	squamosa promoter binding protein-like 9
885	Gma-m026-5p	Glyma02g35190.1	2	1302-1322	1313	2	0.846867	2	2	nuclear factor Y, subunit A10
886	gma-miR1508c	Glyma09g39260.1	2	80-100	91	2	0.464997	13	2.9	Pentatricopeptide repeat (PPR) superfamily protein
887	gma-miR1508c	Glyma16g28020.1	2	206-226	217	2	0.464997	13	2.9	Tetratricopeptide repeat (TPR)-like superfamily protein
888	gma-miR1514b	Glyma16g01940.3	2	780-800	791	2	0.918073	36	8.9
889	gma-miR1514b	Glyma16g01940.1	2	833-853	844	2	0.918073	36	8.9	NAC transcription factor-like 9
890	gma-miR1535	Glyma17g02080.1	2	168-186	177	2	0.464997	2	1	isopentenyltransferase 5
891	gma-miR1535	Glyma07g38620.1	2	170-188	179	2	0.464997	2	1	isopentenyltransferase 5
892	gma-miR1535b	Glyma17g02080.1	2	166-186	177	2	0.608677	2	1	isopentenyltransferase 5
893	gma-miR1535b	Glyma07g38620.1	2	168-188	179	2	0.608677	2	1	isopentenyltransferase 5
894	gma-miR156b	Glyma16g05900.1	2	314-334	325	2	0.464997	4	2
895	gma-miR156b	Glyma19g26390.1	2	1460-1480	1471	2	0.464997	4	2	Squamosa promoter-binding protein-like (SBP domain) transcription factor family protein
896	gma-miR169c	Glyma15g18970.1	2	969-990	981	2	0.713771	3	0.75	nuclear factor Y, subunit A3
897	gma-miR169v	Glyma15g18970.1	2	972-990	981	2	0.998595	3	0.75	nuclear factor Y, subunit A3
898	gma-miR169v	Glyma03g36140.3	2	1389-1407	1398	2	0.998595	3	1	nuclear factor Y, subunit A10
899	gma-miR169v	Glyma03g36140.2	2	1397-1415	1406	2	0.998595	3	1	nuclear factor Y, subunit A10
900	gma-miR169v	Glyma03g36140.1	2	1401-1419	1410	2	0.998595	3	1	nuclear factor Y, subunit A10
901	gma-miR172f	Glyma01g39520.1	2	1699-1718	1709	2	0.846867	5	1.66667	Integrase-type DNA-binding superfamily protein
902	gma-miR172f	Glyma11g05720.1	2	1767-1786	1777	2	0.846867	5	1.66667	Integrase-type DNA-binding superfamily protein
903	gma-miR319f	Glyma05g27370.1	2	912-931	922	2	0.713771	2	1.5	TEOSINTE BRANCHED 1, cycloidea and PCF transcription factor 2
904	gma-miR319f	Glyma15g09910.1	2	949-968	959	2	0.713771	4	2	TEOSINTE BRANCHED 1, cycloidea and PCF transcription factor 2
905	gma-miR4413b	Glyma16g32210.1	2	1297-1316	1307	2	0.790641	13	1.85714	Pentatricopeptide repeat (PPR) superfamily protein
906	gma-miR5770b	Glyma17g02260.1	2	171-191	182	2	0.464997	4	4	Copper amine oxidase family protein
907	mtr-miR156j	Glyma19g32800.1	2	737-756	747	2	0.996409	3	1.5	squamosa promoter binding protein-like 9
908	mtr-miR156j	Glyma03g29900.1	2	1138-1157	1148	2	0.996409	3	1.5	squamosa promoter binding protein-like 9
909	mtr-miR169d	Glyma15g18970.1	2	970-990	981	2	0.713771	3	0.75	nuclear factor Y, subunit A3
910	mtr-miR169f	Glyma15g18970.1	2	970-990	981	2	0.987454	3	0.75	nuclear factor Y, subunit A3
911	mtr-miR169f	Glyma03g36140.3	2	1387-1407	1398	2	0.987454	3	1	nuclear factor Y, subunit A10
912	mtr-miR169f	Glyma03g36140.2	2	1395-1415	1406	2	0.987454	3	1	nuclear factor Y, subunit A10
913	mtr-miR169f	Glyma03g36140.1	2	1399-1419	1410	2	0.987454	3	1	nuclear factor Y, subunit A10
914	mtr-miR171	Glyma01g18100.1	2	768-788	779	2	0.713771	9	4.5	GRAS family transcription factor
915	mtr-miR171	Glyma11g17490.1	2	1137-1157	1148	2	0.713771	9	4.5	GRAS family transcription factor
916	mtr-miR171	Glyma01g33270.1	2	1191-1211	1202	2	0.713771	3	1.5	GRAS family transcription factor
917	mtr-miR171	Glyma03g03760.1	2	1720-1740	1731	2	0.713771	3	1.5	GRAS family transcription factor
918	mtr-miR2673a	Glyma03g08270.5	2	456-476	467	2	0.990824	15	1.5	high mobility group B1
919	mtr-miR2673a	Glyma03g08270.4	2	524-544	535	2	0.990824	13	1.3	high mobility group B1
920	mtr-miR2673a	Glyma03g08270.2	2	530-550	541	2	0.990824	15	1.5	high mobility group B1
921	mtr-miR2673a	Glyma03g08270.3	2	532-552	543	2	0.990824	14	1.4	high mobility group B1
922	mtr-miR2673a	Glyma03g08270.1	2	567-587	578	2	0.990824	15	1.5	high mobility group B1
923	mtr-miR2673a	Glyma03g08270.6	2	781-801	792	2	0.990824	14	1.4	high mobility group B1
924	mtr-miR395h	Glyma20g28980.1	2	493-513	504	2	0.790641	13	4.33333	ATP sulfurylase 1
925	mtr-miR395h	Glyma20g28980.2	2	493-513	504	2	0.790641	13	4.33333	ATP sulfurylase 1
926	mtr-miR395h	Glyma10g38760.1	2	530-550	541	2	0.790641	13	4.33333	ATP sulfurylase 1
927	mtr-miR482	Glyma20g34880.2	2	211-230	221	2	0.464997	4	1	plastid developmental protein DAG, putative
928	mtr-miR482	Glyma20g34880.1	2	211-230	221	2	0.464997	4	1	differentiation and greening-like 1
929	PN-miR157d	Glyma19g32800.1	2	737-756	747	2	0.996409	3	1.5	squamosa promoter binding protein-like 9
930	PN-miR157d	Glyma03g29900.1	2	1138-1157	1148	2	0.996409	3	1.5	squamosa promoter binding protein-like 9
931	PN-miR166_L-1	Glyma07g01940.2	2	16-35	26	2	0.887992	3	0.311111	Homeobox-leucine zipper family protein / lipid-binding START domain-containing protein
932	PN-miR166_L-1	Glyma07g01940.3	2	908-927	918	2	0.887992	3	0.311111	Homeobox-leucine zipper family protein / lipid-binding START domain-containing protein
933	PN-miR166_L-1	Glyma07g01950.1	2	607-626	617	2	0.887992	3	0.311111	Homeobox-leucine zipper family protein / lipid-binding START domain-containing protein
934	PN-miR166_L-1	Glyma08g21620.1	2	778-797	788	2	0.887992	3	0.311111	Homeobox-leucine zipper family protein / lipid-binding START domain-containing protein
935	PN-miR166_L-1	Glyma08g21610.1	2	887-906	897	2	0.887992	3	0.311111	Homeobox-leucine zipper family protein / lipid-binding START domain-containing protein
936	PN-miR166_L-1	Glyma07g01940.1	2	908-927	918	2	0.887992	3	0.311111	Homeobox-leucine zipper family protein / lipid-binding START domain-containing protein
937	PN-miR166_L-1	Glyma08g21620.2	2	778-797	788	2	0.887992	3	0.311111	Homeobox-leucine zipper family protein / lipid-binding START domain-containing protein
938	PN-miR172e	Glyma01g39520.1	2	1698-1718	1709	2	0.846867	5	1.66667	Integrase-type DNA-binding superfamily protein
939	PN-miR172e	Glyma11g05720.1	2	1766-1786	1777	2	0.846867	5	1.66667	Integrase-type DNA-binding superfamily protein
940	Wgs161461_230_140	Glyma19g39420.1	2	1741-1761	1752	2	0.713771	38	12.9167	F-box/RNI-like superfamily protein
941	Wgs161461_230_140	Glyma03g36770.1	2	1740-1760	1751	2	0.713771	9	3.25	F-box/RNI-like superfamily protein
942	Wgs161461_230_140	Glyma02g17170.1	2	1731-1751	1742	2	0.713771	36	11.9167	F-box/RNI-like superfamily protein
943	Wgs161461_230_140	Glyma10g02630.1	2	2156-2176	2167	2	0.713771	36	11.9167	F-box/RNI-like superfamily protein
944	aau-miR319	Glyma05g27370.1	2.5	912-931	922	2	0.679297	2	1.5	TEOSINTE BRANCHED 1, cycloidea and PCF transcription factor 2
945	aau-miR319	Glyma15g09910.1	2.5	949-968	959	2	0.679297	4	2	TEOSINTE BRANCHED 1, cycloidea and PCF transcription factor 2
946	ahy-miR156b-5p	Glyma02g13370.1	2.5	1209-1229	1220	2	0.247467	5	5	Squamosa promoter-binding protein-like (SBP domain) transcription factor family protein
947	Est17179_297_240	Glyma13g34690.1	2.5	645-665	656	2	0.679297	4	2	TEOSINTE BRANCHED 1, cycloidea and PCF transcription factor 3
948	Est17179_297_240	Glyma12g35720.1	2.5	1212-1232	1223	2	0.679297	4	2	TEOSINTE BRANCHED 1, cycloidea and PCF transcription factor 3
949	gma-miR1533	Glyma17g18310.1	2.5	597-615	606	2	1	3	1.5	myb domain protein 73
950	gma-miR156p	Glyma18g00890.1	2.5	239-259	250	2	0.89715	2	2
951	gma-miR156p	Glyma11g36980.1	2.5	1213-1233	1224	2	0.89715	18	18	squamosa promoter binding protein-like 2
952	gma-miR156r	Glyma02g13370.1	2.5	1209-1229	1220	2	0.247467	5	5	Squamosa promoter-binding protein-like (SBP domain) transcription factor family protein
953	gma-miR171d	Glyma01g18100.1	2.5	768-788	779	2	0.679297	9	4.5	GRAS family transcription factor
954	gma-miR171d	Glyma11g17490.1	2.5	1137-1157	1148	2	0.679297	9	4.5	GRAS family transcription factor
955	gma-miR171d	Glyma01g33270.1	2.5	1191-1211	1202	2	0.679297	3	1.5	GRAS family transcription factor
956	gma-miR171d	Glyma03g03760.1	2.5	1720-1740	1731	2	0.679297	3	1.5	GRAS family transcription factor
957	gma-miR319f	Glyma13g34690.1	2.5	646-665	656	2	0.89715	4	2	TEOSINTE BRANCHED 1, cycloidea and PCF transcription factor 3
958	gma-miR319f	Glyma12g35720.1	2.5	1213-1232	1223	2	0.89715	4	2	TEOSINTE BRANCHED 1, cycloidea and PCF transcription factor 3
959	gma-miR395a	Glyma20g28980.1	2.5	493-513	504	2	0.818384	13	4.33333	ATP sulfurylase 1
960	gma-miR395a	Glyma20g28980.2	2.5	493-513	504	2	0.818384	13	4.33333	ATP sulfurylase 1
961	gma-miR395a	Glyma10g38760.1	2.5	530-550	541	2	0.818384	13	4.33333	ATP sulfurylase 1
962	gma-miR395h	Glyma20g28980.1	2.5	493-513	504	2	0.573836	13	4.33333	ATP sulfurylase 1
963	gma-miR395h	Glyma20g28980.2	2.5	493-513	504	2	0.573836	13	4.33333	ATP sulfurylase 1
964	gma-miR395h	Glyma10g38760.1	2.5	530-550	541	2	0.573836	13	4.33333	ATP sulfurylase 1
965	gma-miR4993	Glyma09g04630.1	2.5	537-556	547	2	0.75866	2	2	ethylene-responsive element binding protein
966	gma-miR5037b	Glyma18g04770.1	2.5	1066-1085	1076	2	0.679297	3	1.5	ARM repeat superfamily protein
967	gma-miR5769	Glyma04g10260.1	2.5	136-156	147	2	0.433694	2	2	Tetratricopeptide repeat (TPR)-like superfamily protein
968	gma-miR5770a	Glyma17g02260.1	2.5	171-191	182	2	0.573836	4	4	Copper amine oxidase family protein
969	mtr-miR156g	Glyma18g00890.1	2.5	239-259	250	2	0.818384	2	2
970	mtr-miR156g	Glyma11g36980.1	2.5	1213-1233	1224	2	0.818384	18	18	squamosa promoter binding protein-like 2
971	mtr-miR169m	Glyma15g18970.1	2.5	970-990	981	2	0.956169	3	0.75	nuclear factor Y, subunit A3
972	mtr-miR2592ae	Glyma16g04590.1	2.5	1563-1582	1573	2	0.247467	3	0.75	evolutionarily conserved C-terminal region 2
973	mtr-miR395g	Glyma20g28980.1	2.5	493-513	504	2	0.679297	13	4.33333	ATP sulfurylase 1
974	mtr-miR395g	Glyma20g28980.2	2.5	493-513	504	2	0.679297	13	4.33333	ATP sulfurylase 1
975	mtr-miR395g	Glyma10g38760.1	2.5	530-550	541	2	0.679297	13	4.33333	ATP sulfurylase 1
976	PN-miR4413_L+1	Glyma16g32210.1	2.5	1296-1316	1307	2	0.247467	13	1.85714	Pentatricopeptide repeat (PPR) superfamily protein
977	vun_cand047	Glyma19g29180.2	2.5	1456-1476	1467	2	0.89715	5	1	Cobalamin-independent synthase family protein
978	vun_cand047	Glyma19g29180.1	2.5	1469-1489	1480	2	0.89715	5	1	Cobalamin-independent synthase family protein
979	vun_cand047	Glyma16g04240.3	2.5	1520-1540	1531	2	0.89715	5	1	Cobalamin-independent synthase family protein
980	vun_cand047	Glyma16g04240.2	2.5	1520-1540	1531	2	0.89715	5	1	Cobalamin-independent synthase family protein
981	vun_cand047	Glyma16g04240.1	2.5	1627-1647	1638	2	0.89715	5	1	Cobalamin-independent synthase family protein
982	Vun54590_44_120	Glyma02g35190.1	2.5	1301-1322	1313	2	0.997447	2	2	nuclear factor Y, subunit A10
983	aau-miR319	Glyma13g34690.1	3	646-665	656	2	0.784603	4	2	TEOSINTE BRANCHED 1, cycloidea and PCF transcription factor 3
984	aau-miR319	Glyma12g35720.1	3	1213-1232	1223	2	0.784603	4	2	TEOSINTE BRANCHED 1, cycloidea and PCF transcription factor 3
985	aau-miR396	Glyma03g35010.1	3	492-513	503	2	0.990007	3	1	growth-regulating factor 4
986	aau-miR396	Glyma07g04290.1	3	462-483	473	2	0.990007	3	1.5	growth-regulating factor 5
987	Est17179_297_240	Glyma05g27370.1	3	911-931	922	2	0.640671	2	1.5	TEOSINTE BRANCHED 1, cycloidea and PCF transcription factor 2
988	Est17179_297_240	Glyma15g09910.1	3	948-968	959	2	0.640671	4	2	TEOSINTE BRANCHED 1, cycloidea and PCF transcription factor 2
989	Gma-m001-5p	Glyma18g00890.1	3	239-259	250	2	0.990007	2	2
990	Gma-m001-5p	Glyma11g36980.1	3	1213-1233	1224	2	0.990007	18	18	squamosa promoter binding protein-like 2
991	gma-miR1507b	Glyma05g09220.1	3	3292-3312	3303	2	0.225764	2	2	reduced epidermal fluorescence 4
992	gma-miR1508b	Glyma09g39260.1	3	80-100	91	2	0.721794	13	2.9	Pentatricopeptide repeat (PPR) superfamily protein
993	gma-miR1508b	Glyma16g28020.1	3	206-226	217	2	0.721794	13	2.9	Tetratricopeptide repeat (TPR)-like superfamily protein
994	gma-miR1508b	Glyma16g27790.1	3	14-34	25	2	0.721794	7	1.4	Pentatricopeptide repeat (PPR) superfamily protein
995	gma-miR1508c	Glyma09g30940.1	3	80-100	91	2	0.784603	4	0.725	Pentatricopeptide repeat (PPR) superfamily protein
996	gma-miR1508c	Glyma09g30160.1	3	128-148	139	2	0.784603	4	0.725	ATP binding;nucleic acid binding;helicases
997	gma-miR1508c	Glyma09g07300.1	3	89-109	100	2	0.784603	13	2.9	Pentatricopeptide repeat (PPR) superfamily protein
998	gma-miR1508c	Glyma16g25410.1	3	131-151	142	2	0.784603	13	2.9	Tetratricopeptide repeat (TPR)-like superfamily protein
999	gma-miR1514b	Glyma08g06160.1	3	3632-3653	3644	2	0.535892	2	1	Protein kinase superfamily protein
1000	gma-miR1535	Glyma07g39020.1	3	254-273	263	2	0.922602	4	2	Peroxidase superfamily protein
1001	gma-miR156a	Glyma16g05900.1	3	315-334	325	2	0.833232	4	2
1002	gma-miR156a	Glyma19g26390.1	3	1461-1480	1471	2	0.833232	4	2	Squamosa promoter-binding protein-like (SBP domain) transcription factor family protein
1003	gma-miR156p	Glyma02g13370.1	3	1209-1229	1220	2	0.640671	5	5	Squamosa promoter-binding protein-like (SBP domain) transcription factor family protein
1004	gma-miR164b	Glyma11g15010.1	3	376-395	386	2	0.400559	3	0.75	UDP-XYL synthase 6
1005	gma-miR169a	Glyma15g18970.1	3	970-990	981	2	0.833232	3	0.75	nuclear factor Y, subunit A3
1006	gma-miR169b	Glyma15g18970.1	3	969-990	981	2	0.978467	3	0.75	nuclear factor Y, subunit A3
1007	gma-miR169c	Glyma08g45030.1	3	1283-1303	1294	2	0.953604	14	7	nuclear factor Y, subunit A1
1008	gma-miR169c	Glyma03g36140.3	3	1387-1407	1398	2	0.953604	3	1	nuclear factor Y, subunit A10
1009	gma-miR169c	Glyma03g36140.2	3	1395-1415	1406	2	0.953604	3	1	nuclear factor Y, subunit A10
1010	gma-miR169c	Glyma03g36140.1	3	1399-1419	1410	2	0.953604	3	1	nuclear factor Y, subunit A10
1011	gma-miR169j-5p	Glyma08g45030.1	3	1283-1303	1294	2	0.535892	14	7	nuclear factor Y, subunit A1
1012	gma-miR169k	Glyma08g45030.1	3	1283-1303	1294	2	0.400559	14	7	nuclear factor Y, subunit A1
1013	gma-miR169n	Glyma15g18970.1	3	970-990	981	2	0.833232	3	0.75	nuclear factor Y, subunit A3
1014	gma-miR169u	Glyma03g36140.3	3	1387-1407	1398	2	0.535892	3	1	nuclear factor Y, subunit A10
1015	gma-miR169u	Glyma03g36140.2	3	1395-1415	1406	2	0.535892	3	1	nuclear factor Y, subunit A10
1016	gma-miR169u	Glyma03g36140.1	3	1399-1419	1410	2	0.535892	3	1	nuclear factor Y, subunit A10
1017	gma-miR169v	Glyma08g45030.1	3	1285-1303	1294	2	0.900033	14	7	nuclear factor Y, subunit A1
1018	gma-miR171a	Glyma11g17490.1	3	1133-1153	1144	2	0.225764	5	2.5	GRAS family transcription factor
1019	gma-miR172a	Glyma01g39520.1	3	1698-1718	1709	2	0.833232	5	1.66667	Integrase-type DNA-binding superfamily protein
1020	gma-miR172a	Glyma11g05720.1	3	1766-1786	1777	2	0.833232	5	1.66667	Integrase-type DNA-binding superfamily protein
1021	gma-miR172k	Glyma01g39520.1	3	1698-1718	1709	2	0.964079	5	1.66667	Integrase-type DNA-binding superfamily protein
1022	gma-miR172k	Glyma11g05720.1	3	1766-1786	1777	2	0.964079	5	1.66667	Integrase-type DNA-binding superfamily protein
1023	gma-miR2109	Glyma16g34100.1	3	247-266	257	2	0.721794	4	0.544444	disease resistance protein (TIR-NBS-LRR class), putative
1024	gma-miR394a	Glyma06g23240.4	3	431-449	440	2	0.784603	3	0.75	nuclear factor Y, subunit B13
1025	gma-miR394a	Glyma06g23240.1	3	498-516	507	2	0.784603	3	0.75	nuclear factor Y, subunit B13
1026	gma-miR394a	Glyma06g23240.5	3	514-532	523	2	0.784603	3	0.75	nuclear factor Y, subunit B13
1027	gma-miR396e	Glyma03g35010.1	3	491-513	503	2	0.972189	3	1	growth-regulating factor 4
1028	gma-miR396e	Glyma07g04290.1	3	461-483	473	2	0.972189	3	1.5	growth-regulating factor 5
1029	gma-miR398c	Glyma06g28650.1	3	51-70	62	2	0.640671	3	3	blue-copper-binding protein
1030	gma-miR4413b	Glyma09g30680.1	3	975-994	985	2	0.953604	10	2.5	ATP binding;nucleic acid binding;helicases
1031	gma-miR4415a-3p	Glyma13g03650.1	3	245-265	256	2	0.640671	39	9.45	Plant L-ascorbate oxidase
1032	gma-miR5043	Glyma13g34610.1	3	621-641	632	2	0.400559	2	1	tetratricopetide-repeat thioredoxin-like 1
1033	gma-miR5374	Glyma17g20860.2	3	402-422	413	2	0.640671	9	2.2	Disease resistance protein (CC-NBS-LRR class) family
1034	gma-miR5374	Glyma17g20860.1	3	950-970	961	2	0.640671	9	2.2	Disease resistance protein (CC-NBS-LRR class) family
1035	gma-miR5374	Glyma05g09440.2	3	1070-1090	1081	2	0.640671	10	2.7	Disease resistance protein (CC-NBS-LRR class) family
1036	gma-miR5374	Glyma05g09440.1	3	1360-1380	1371	2	0.640671	10	2.7	Disease resistance protein (CC-NBS-LRR class) family
1037	gso-miR2109	Glyma16g34100.1	3	246-266	257	2	0.721794	4	0.544444	disease resistance protein (TIR-NBS-LRR class), putative
1038	mtr-miR156g	Glyma02g13370.1	3	1209-1229	1220	2	0.225764	5	5	Squamosa promoter-binding protein-like (SBP domain) transcription factor family protein
1039	mtr-miR169d	Glyma08g45030.1	3	1283-1303	1294	2	0.833232	14	7	nuclear factor Y, subunit A1
1040	mtr-miR169d	Glyma03g36140.3	3	1387-1407	1398	2	0.833232	3	1	nuclear factor Y, subunit A10
1041	mtr-miR169d	Glyma03g36140.2	3	1395-1415	1406	2	0.833232	3	1	nuclear factor Y, subunit A10
1042	mtr-miR169d	Glyma03g36140.1	3	1399-1419	1410	2	0.833232	3	1	nuclear factor Y, subunit A10
1043	mtr-miR169e	Glyma02g35190.1	3	1302-1322	1313	2	0.990007	2	2	nuclear factor Y, subunit A10
1044	mtr-miR169m	Glyma05g34960.2	3	775-794	785	2	0.940075	5	0.5	TIFY domain/Divergent CCT motif family protein
1045	mtr-miR169m	Glyma05g34960.4	3	988-1007	998	2	0.940075	4	0.4	jasmonate-zim-domain protein 3
1046	mtr-miR169m	Glyma05g34960.7	3	1060-1079	1070	2	0.940075	4	0.4	jasmonate-zim-domain protein 3
1047	mtr-miR169m	Glyma05g34960.5	3	1081-1100	1091	2	0.940075	4	0.4	jasmonate-zim-domain protein 3
1048	mtr-miR169m	Glyma08g04770.4	3	1127-1146	1137	2	0.940075	4	0.4	jasmonate-zim-domain protein 3
1049	mtr-miR169m	Glyma08g04770.1	3	1127-1146	1137	2	0.940075	4	0.4	jasmonate-zim-domain protein 3
1050	mtr-miR169m	Glyma05g34960.3	3	1150-1169	1160	2	0.940075	5	0.5	jasmonate-zim-domain protein 3
1051	mtr-miR169m	Glyma05g34960.6	3	1153-1172	1163	2	0.940075	5	0.5	jasmonate-zim-domain protein 3
1052	mtr-miR169m	Glyma08g04770.3	3	1160-1179	1170	2	0.940075	5	0.5	jasmonate-zim-domain protein 3
1053	mtr-miR169m	Glyma05g34960.1	3	1159-1178	1169	2	0.940075	5	0.5	jasmonate-zim-domain protein 3
1054	mtr-miR169m	Glyma08g04770.2	3	1318-1337	1328	2	0.940075	5	0.5	jasmonate-zim-domain protein 3
1055	mtr-miR2199	Glyma07g03060.1	3	1069-1089	1080	2	0.225764	2	2	basic helix-loop-helix (bHLH) DNA-binding superfamily protein
1056	mtr-miR2652a	Glyma19g29060.1	3	648-668	659	2	0.225764	2	0.4	Glycosyl hydrolase family protein
1057	mtr-miR2657a	Glyma20g29520.1	3	201-222	213	2	0.400559	2	2	RNA polymerase Rpb6
1058	mtr-miR2673a	Glyma01g43640.1	3	320-341	332	2	0.999972	6	0.913889	THUMP domain-containing protein
1059	mtr-miR5213	Glyma16g34060.2	3	173-195	185	2	0.870882	11	2.97222	Disease resistance protein (TIR-NBS-LRR class) family
1060	mtr-miR5213	Glyma16g34060.1	3	173-195	185	2	0.870882	11	2.97222	Disease resistance protein (TIR-NBS-LRR class) family
1061	mtr-miR5213	Glyma16g34100.1	3	245-266	257	2	0.870882	4	0.544444	disease resistance protein (TIR-NBS-LRR class), putative
1062	mtr-miR5213	Glyma16g33930.1	3	74-96	86	2	0.870882	5	0.666667	disease resistance protein (TIR-NBS-LRR class), putative
1063	mtr-miR5264	Glyma19g34300.1	3	503-523	514	2	0.721794	2	1	histone H2A 11
1064	PC-46-5p	Glyma04g38120.1	3	1819-1834	1825	2	1	2	1	Transmembrane CLPTM1 family protein
1065	PC-46-5p	Glyma06g16940.1	3	1751-1766	1757	2	1	2	1	Transmembrane CLPTM1 family protein
1066	PC-46-5p	Glyma15g03020.1	3	1263-1278	1269	2	1	2	1	eif4a-2
1067	PC-46-5p	Glyma13g42360.1	3	1251-1266	1257	2	1	2	1	eif4a-2
1068	PC-46-5p	Glyma11g08610.3	3	5048-5063	5054	2	1	2	0.4	RNA polymerase II large subunit
1069	PC-46-5p	Glyma11g08610.2	3	5048-5063	5054	2	1	2	0.4	RNA polymerase II large subunit
1070	PC-46-5p	Glyma11g08610.1	3	5048-5063	5054	2	1	2	0.4	RNA polymerase II large subunit
1071	PC-46-5p	Glyma09g06860.1	3	794-809	800	2	1	3	3	Ribosomal protein L30/L7 family protein
1072	PC-46-5p	Glyma08g45520.1	3	139-155	145	2	1	4	4	Kunitz family trypsin and protease inhibitor protein
1073	PC-46-5p	Glyma08g20610.1	3	1473-1487	1478	2	1	2	1	Root hair defective 3 GTP-binding protein (RHD3)
1074	PC-46-5p	Glyma07g01230.1	3	1474-1488	1479	2	1	2	1	Root hair defective 3 GTP-binding protein (RHD3)
1075	PC-48-3p	Glyma09g30740.1	3	855-875	866	2	0.978467	2	0.4	Pentatricopeptide repeat (PPR) superfamily protein
1076	PC-48-3p	Glyma09g30160.1	3	747-767	758	2	0.978467	2	0.4	ATP binding;nucleic acid binding;helicases
1077	PC-48-3p	Glyma09g30580.1	3	747-767	758	2	0.978467	2	0.4	ATP binding;nucleic acid binding;helicases
1078	PC-48-3p	Glyma09g30720.1	3	847-867	858	2	0.978467	2	0.4	ATP binding;nucleic acid binding;helicases
1079	PN-miR1514a_R+3	Glyma16g01940.3	3	777-800	791	2	0.870882	36	8.9
1080	PN-miR1514a_R+3	Glyma16g01940.1	3	830-853	844	2	0.870882	36	8.9	NAC transcription factor-like 9
1081	PN-miR159c_R-3	Glyma14g40510.1	3	2877-2893	2884	2	0.999001	3	1.5	5\'-3\' exoribonuclease 3
1082	PN-miR394a_R+1	Glyma06g23240.4	3	430-449	440	2	0.640671	3	0.75	nuclear factor Y, subunit B13
1083	PN-miR394a_R+1	Glyma06g23240.1	3	497-516	507	2	0.640671	3	0.75	nuclear factor Y, subunit B13
1084	PN-miR394a_R+1	Glyma06g23240.5	3	513-532	523	2	0.640671	3	0.75	nuclear factor Y, subunit B13
1085	pvu-miR1514a	Glyma16g01940.3	3	779-800	791	2	0.833232	36	8.9
1086	pvu-miR1514a	Glyma16g01940.1	3	832-853	844	2	0.833232	36	8.9	NAC transcription factor-like 9
1087	Vun54590_44_120	Glyma03g36140.3	3	1356-1377	1368	2	0.870882	7	1.75	nuclear factor Y, subunit A10
1088	Vun54590_44_120	Glyma03g36140.2	3	1364-1385	1376	2	0.870882	7	1.75	nuclear factor Y, subunit A10
1089	Vun54590_44_120	Glyma03g36140.1	3	1368-1389	1380	2	0.870882	7	1.75	nuclear factor Y, subunit A10
1090	Wgs154295_330_120	Glyma20g28980.1	3	492-512	503	2	0.721794	10	3.33333	ATP sulfurylase 1
1091	Wgs154295_330_120	Glyma20g28980.2	3	492-512	503	2	0.721794	10	3.33333	ATP sulfurylase 1
1092	Wgs154295_330_120	Glyma10g38760.1	3	529-549	540	2	0.721794	10	3.33333	ATP sulfurylase 1
1093	Wgs161461_230_140	Glyma19g27280.1	3	2196-2217	2208	2	0.400559	15	7.5	auxin signaling F-box 3
1094	Wgs161461_230_140	Glyma16g05500.1	3	2268-2289	2280	2	0.400559	15	7.5	auxin signaling F-box 3
1095	aau-miR162	Glyma07g06590.1	3.5	619-639	630	2	0.365486	9	1.28571	ribosomal protein L5 B
1096	ahy-miR156b-3p	Glyma04g08290.2	3.5	608-627	618	2	0.597392	3	0.75	basic leucine zipper 9
1097	ahy-miR156b-3p	Glyma04g08290.1	3.5	712-731	722	2	0.597392	3	0.75	basic leucine zipper 9
1098	ahy-miR156b-3p	Glyma06g08390.1	3.5	617-636	627	2	0.597392	3	0.75	basic leucine zipper 9
1099	ahy-miR156b-3p	Glyma06g08390.2	3.5	826-845	836	2	0.597392	3	0.75	basic leucine zipper 9
1100	ahy-miR408-3p	Glyma03g26060.2	3.5	440-461	451	2	0.679297	4	2	Cupredoxin superfamily protein
1101	ahy-miR408-3p	Glyma03g26060.1	3.5	682-703	693	2	0.679297	4	2	uclacyanin 1
1102	ahy-miR408-3p	Glyma05g30380.1	3.5	34-54	45	2	0.679297	56	28	plantacyanin
1103	ahy-miR408-3p	Glyma08g13510.1	3.5	201-221	212	2	0.679297	56	28	plantacyanin
1104	Gma-m006-5p	Glyma07g37410.1	3.5	250-270	261	2	0.494569	2	2	ethylene-responsive element binding protein
1105	gma-miR1514a	Glyma08g06160.1	3.5	3632-3653	3644	2	0.597392	2	1	Protein kinase superfamily protein
1106	gma-miR1523b	Glyma14g07070.1	3.5	1041-1061	1051	2	0.203436	2	1	nucleotide binding;protein binding
1107	gma-miR1533	Glyma01g26840.1	3.5	711-729	720	2	1	2	1	PAR1 protein
1108	gma-miR1533	Glyma01g26840.2	3.5	723-741	732	2	1	2	1	PAR1 protein
1109	gma-miR156r	Glyma18g00890.1	3.5	239-259	250	2	0.979071	2	2
1110	gma-miR156r	Glyma11g36980.1	3.5	1213-1233	1224	2	0.979071	18	18	squamosa promoter binding protein-like 2
1111	gma-miR162	Glyma07g06590.1	3.5	620-639	630	2	0.494569	9	1.28571	ribosomal protein L5 B
1112	gma-miR169u	Glyma08g45030.1	3.5	1283-1303	1294	2	0.89715	14	7	nuclear factor Y, subunit A1
1113	gma-miR171a	Glyma01g18100.1	3.5	764-784	775	2	0.365486	5	2.5	GRAS family transcription factor
1114	gma-miR172g	Glyma01g01310.2	3.5	722-740	731	2	0.979071	2	1
1115	gma-miR172g	Glyma01g01310.1	3.5	1888-1906	1897	2	0.979071	2	1
1116	gma-miR319a	Glyma05g27370.1	3.5	912-931	922	2	0.679297	2	1.5	TEOSINTE BRANCHED 1, cycloidea and PCF transcription factor 2
1117	gma-miR319a	Glyma15g09910.1	3.5	949-968	959	2	0.679297	4	2	TEOSINTE BRANCHED 1, cycloidea and PCF transcription factor 2
1118	gma-miR396b-5p	Glyma03g31420.1	3.5	2026-2046	2037	2	0.74454	97	48.5	ATPase E1-E2 type family protein / haloacid dehalogenase-like hydrolase family protein
1119	gma-miR4996	Glyma16g02340.1	3.5	922-941	932	2	0.679297	3	1.5	CDPK-related kinase 3
1120	gma-miR4996	Glyma07g05750.1	3.5	882-901	892	2	0.679297	3	1.5	CDPK-related kinase 3
1121	gma-miR5037b	Glyma11g33450.1	3.5	1149-1168	1159	2	0.494569	3	1.5	CYS, MET, PRO, and GLY protein 1
1122	gma-miR5373	Glyma07g11880.1	3.5	541-561	552	2	0.918073	2	0.5	DEA(D/H)-box RNA helicase family protein
1123	gma-miR5373	Glyma07g01260.1	3.5	634-654	645	2	0.918073	2	0.5	DEA(D/H)-box RNA helicase family protein
1124	gma-miR5373	Glyma08g20670.1	3.5	642-662	653	2	0.918073	2	0.5	DEA(D/H)-box RNA helicase family protein
1125	gma-miR5373	Glyma07g01260.2	3.5	634-654	645	2	0.918073	2	0.5	DEA(D/H)-box RNA helicase family protein
1126	gma-miR5770a	Glyma20g28350.1	3.5	61-81	72	2	0.365486	2	2	Copper amine oxidase family protein
1127	gma-miR5770b	Glyma20g28350.1	3.5	61-81	72	2	0.679297	2	2	Copper amine oxidase family protein
1128	gso-mir1508a-p5	Glyma08g44730.1	3.5	676-696	687	2	0.203436	2	0.45	UDP-Glycosyltransferase superfamily protein
1129	mtr-miR169m	Glyma08g45030.1	3.5	1283-1303	1294	2	0.597392	14	7	nuclear factor Y, subunit A1
1130	mtr-miR2592ae	Glyma19g28710.1	3.5	1555-1574	1565	2	0.74454	3	0.75	evolutionarily conserved C-terminal region 2
1131	mtr-miR2592ae	Glyma19g28710.3	3.5	1555-1574	1565	2	0.74454	3	0.75	evolutionarily conserved C-terminal region 2
1132	mtr-miR2592ae	Glyma19g28710.2	3.5	1657-1676	1667	2	0.74454	3	0.75	evolutionarily conserved C-terminal region 2
1133	mtr-miR2592ae	Glyma08g13130.2	3.5	1706-1725	1717	2	0.74454	5	1.25	evolutionarily conserved C-terminal region 2
1134	mtr-miR2592ae	Glyma08g13130.1	3.5	1793-1812	1804	2	0.74454	5	1.25	evolutionarily conserved C-terminal region 2
1135	mtr-miR2592d*	Glyma16g04590.1	3.5	1562-1582	1573	2	0.365486	3	0.75	evolutionarily conserved C-terminal region 2
1136	mtr-miR2662	Glyma13g22040.1	3.5	1200-1220	1211	2	0.597392	5	1.66667	alpha/beta-Hydrolases superfamily protein
1137	mtr-miR2662	Glyma13g22040.2	3.5	1200-1220	1211	2	0.597392	5	1.66667	alpha/beta-Hydrolases superfamily protein
1138	mtr-miR2673a	Glyma02g15320.1	3.5	482-503	494	2	1	2	2	Homeodomain-like superfamily protein
1139	mtr-miR2673a	Glyma03g27590.1	3.5	647-668	659	2	1	3	1.5	global transcription factor group B1
1140	mtr-miR395b	Glyma20g28980.1	3.5	493-513	504	2	0.89715	13	4.33333	ATP sulfurylase 1
1141	mtr-miR395b	Glyma20g28980.2	3.5	493-513	504	2	0.89715	13	4.33333	ATP sulfurylase 1
1142	mtr-miR395b	Glyma10g38760.1	3.5	530-550	541	2	0.89715	13	4.33333	ATP sulfurylase 1
1143	mtr-miR5227	Glyma13g17420.2	3.5	40961	13	2	0.918073	3	3	sucrose synthase 4
1144	mtr-miR5229a	Glyma10g05800.1	3.5	416-436	427	2	0.494569	3	3	Peroxidase superfamily protein
1145	mtr-miR5237	Glyma12g02230.1	3.5	795-815	806	2	0.79651	3	1.5	NAD(P)-binding Rossmann-fold superfamily protein
1146	mtr-miR5237	Glyma12g02230.2	3.5	1134-1154	1145	2	0.79651	3	1.5	NAD(P)-binding Rossmann-fold superfamily protein
1147	mtr-miR5240	Glyma07g00900.1	3.5	948-967	959	2	0.918073	5	2.5	lipoxygenase 1
1148	mtr-miR5240	Glyma07g00900.2	3.5	948-967	959	2	0.918073	5	2.5	lipoxygenase 1
1149	mtr-miR5264	Glyma15g42900.1	3.5	1124-1143	1134	2	0.365486	3	1.5	ADP/ATP carrier 2
1150	mtr-miR5751	Glyma13g38790.1	3.5	1009-1028	1019	2	0.918073	2	0.5	DNAJ homologue 2
1151	mtr-miR5751	Glyma13g38790.4	3.5	1083-1102	1093	2	0.918073	2	0.5	DNAJ homologue 2
1152	PC-46-5p	Glyma01g36700.2	3.5	5048-5063	5054	2	1	2	0.4	RNA polymerase II large subunit
1153	PC-46-5p	Glyma01g36700.1	3.5	5048-5063	5054	2	1	2	0.4	RNA polymerase II large subunit
1154	PN-miR1511_R-2	Glyma15g04030.1	3.5	2241-2257	2249	2	0.365486	2	1	translocon at the outer envelope membrane of chloroplasts 75-III
1155	PN-mir156f-p3	Glyma09g01320.3	3.5	431-450	442	2	0.958592	89	22.25
1156	PN-mir156f-p3	Glyma09g01320.2	3.5	431-450	442	2	0.958592	89	22.25
1157	PN-mir156f-p3	Glyma15g12170.1	3.5	414-433	425	2	0.958592	19	19
1158	PN-mir156f-p3	Glyma09g01320.4	3.5	431-450	442	2	0.958592	89	22.25
1159	PN-mir156f-p3	Glyma09g01320.1	3.5	483-502	494	2	0.958592	89	22.25
1160	PN-mir156g-p3	Glyma18g52210.1	3.5	67-86	77	2	0.870882	2	1	Small nuclear ribonucleoprotein family protein
1161	PN-miR159c_R-3	Glyma02g04040.2	3.5	24-41	32	2	0.999993	2	1	ADP-ribosylation factor A1F
1162	PN-miR159c_R-3	Glyma02g04040.1	3.5	24-41	32	2	0.999993	2	1	ADP-ribosylation factor A1F
1163	PN-miR159c_R-3	Glyma01g32270.1	3.5	704-720	711	2	0.999993	5	2.33333	Peroxidase superfamily protein
1164	PN-miR159c_R-3	Glyma10g41220.1	3.5	575-591	583	2	0.999993	2	0.666667	quiescin-sulfhydryl oxidase 1
1165	PN-miR159c_R-3	Glyma20g26050.2	3.5	569-585	577	2	0.999993	2	0.666667	quiescin-sulfhydryl oxidase 2
1166	PN-miR159c_R-3	Glyma20g26050.1	3.5	569-585	577	2	0.999993	2	0.666667	quiescin-sulfhydryl oxidase 1
1167	PN-miR2911_L-3_1ss15CT	Glyma11g36760.1	3.5	366-382	373	2	0.983329	2	1	Sec23/Sec24 protein transport family protein
1168	PN-miR2911_L-3_1ss15CT	Glyma18g00670.1	3.5	544-560	551	2	0.983329	2	1	Sec23/Sec24 protein transport family protein
1169	PN-miR4413_L+1	Glyma09g30680.1	3.5	974-994	985	2	0.870882	10	2.5	ATP binding;nucleic acid binding;helicases
1170	pvu-miR319c	Glyma13g34690.1	3.5	645-665	656	2	0.89715	4	2	TEOSINTE BRANCHED 1, cycloidea and PCF transcription factor 3
1171	pvu-miR319c	Glyma12g35720.1	3.5	1212-1232	1223	2	0.89715	4	2	TEOSINTE BRANCHED 1, cycloidea and PCF transcription factor 3
1172	pvu-miR319c	Glyma05g27370.1	3.5	911-931	922	2	0.89715	2	1.5	TEOSINTE BRANCHED 1, cycloidea and PCF transcription factor 2
1173	pvu-miR319c	Glyma15g09910.1	3.5	948-968	959	2	0.89715	4	2	TEOSINTE BRANCHED 1, cycloidea and PCF transcription factor 2
1174	Vun36607_207_140	Glyma20g28980.1	3.5	492-512	503	2	0.597392	10	3.33333	ATP sulfurylase 1
1175	Vun36607_207_140	Glyma20g28980.2	3.5	492-512	503	2	0.597392	10	3.33333	ATP sulfurylase 1
1176	Vun36607_207_140	Glyma10g38760.1	3.5	529-549	540	2	0.597392	10	3.33333	ATP sulfurylase 1
1177	Wgs161461_230_140	Glyma02g07240.1	3.5	2029-2050	2041	2	0.679297	2	2	auxin signaling F-box 3
1178	Wgs208270_415_120	Glyma12g07800.2	1	1751-1771	1762	3	0.322085	2	0.325	related to AP2.7
1179	aau-miR172	Glyma12g07800.2	2	1749-1771	1762	3	0.280305	2	0.325	related to AP2.7
1180	PN-miR166_L-1	Glyma04g09000.1	2.5	82-101	92	3	0.285665	3	0.311111	homeobox gene 8
1181	PN-miR166_L-1	Glyma06g09100.1	2.5	556-575	566	3	0.285665	3	0.311111	homeobox gene 8
1182	PN-miR166_L-1	Glyma15g13640.1	2.5	557-576	567	3	0.285665	2	0.2	Homeobox-leucine zipper family protein / lipid-binding START domain-containing protein
