# Supplementary material for: Identification and Comparative Analysis of Cadmium Tolerance-Associated miRNAs and Their Targets in Two Soybean Genotypes
Source: PLoS One. 2013 Dec 10;8(12):e81471. doi: 10.1371/journal.pone.0081471 (PMC3867309; doi:10.1371/journal.pone.0081471)
Supplement: Table S8 — The relative expression level of Glyma07g38620.1 by qRT-PCR. (XLS) [file pone.0081471.s010.xls]

## Sheet: Sheet1
	Table S8. The relative expression level of Glyma07g38620.1 by qRT-PCR.
	The primer sequences for qRT-PCR analysis of Glyma07g38620.1
	miRNA	Target gene	primer	sequence (5’-3’)
	gma-miR1535b	Glyma07g38620.1	forward primer	CCACCAGCGGAGATAGTCA
			reverse primer	AAGCAGCAGTCGTAGCGTAA
	Expression profile for Glyma07g38620.1 analysed in HX3-CK and HX3-Cd
	mRNA	HX3-CK		HX3-Cd
		Expression	SD	Expression	SD
	Glyma07g38620.1	1	0.0278853	1.39364	0.0412908
	Expression profile for Glyma07g38620.1 analysed in ZH24-CK and ZH24-Cd
	mRNA	ZH24-CK		ZH24-Cd
		Expression	SD	Expression	SD
	Glyma07g38620.1	1	0.0378672	0.85748	0.0671747
	Expression profile for Glyma07g38620.1 analysed in HX3-CK and ZH24-CK
	mRNA	HX3-CK		ZH24-CK
		Expression	SD	Expression	SD
	Glyma07g38620.1	1	0.0278853	1.42155	0.0673621
	Expression profile for Glyma07g38620.1 analysed in HX3-Cd and ZH24-Cd
	mRNA	HX3-Cd		ZH24-Cd
		Expression	SD	Expression	SD
	Glyma07g38620.1	1	0.0141064	0.873669	0.0524551
